# Supplementary material for: Subgroup identification in clinical trials via the predicted individual treatment effect
Source: PLoS One. 2018 Oct 18;13(10):e0205971. doi: 10.1371/journal.pone.0205971 (PMC6193713; doi:10.1371/journal.pone.0205971)
Supplement: S2 File — Code to reproduce the results of this article. (ZIP) [file pone.0205971.s002.zip]

Archive with 147 entries (116 files):
- PLOS-2018-PITE-master/
- PLOS-2018-PITE-master/.Rbuildignore
- PLOS-2018-PITE-master/.Rhistory
- PLOS-2018-PITE-master/DESCRIPTION
- PLOS-2018-PITE-master/LICENSE
- PLOS-2018-PITE-master/Makefile
- PLOS-2018-PITE-master/NAMESPACE
- PLOS-2018-PITE-master/PITE.Rproj
- PLOS-2018-PITE-master/R/
- PLOS-2018-PITE-master/R/01_OneData.R
- PLOS-2018-PITE-master/R/02_simulate-trial.R
- PLOS-2018-PITE-master/R/03_scores.R
- PLOS-2018-PITE-master/R/03_scores_randomized_lasso.R
- PLOS-2018-PITE-master/R/03_scores_survival.R
- PLOS-2018-PITE-master/R/04_Conf-Intervals.R
- PLOS-2018-PITE-master/R/05_Summarize-Trial.R
- PLOS-2018-PITE-master/R/SM_Tables.R
- PLOS-2018-PITE-master/R/SelectiveInference_funs.common.R
- PLOS-2018-PITE-master/R/SelectiveInference_funs.fixedCox_eta.R
- PLOS-2018-PITE-master/R/SelectiveInference_funs.fixed_eta.R
- PLOS-2018-PITE-master/R/SelectiveInference_funs.inf.R
- PLOS-2018-PITE-master/README.md
- PLOS-2018-PITE-master/man/
- PLOS-2018-PITE-master/man/BiomCorrMatrix.Rd
- PLOS-2018-PITE-master/man/GenerateCorrMatrix.Rd
- PLOS-2018-PITE-master/man/MakeInput.Rd
- PLOS-2018-PITE-master/man/MakeInputTable.Rd
- PLOS-2018-PITE-master/man/MakeParameters.Rd
- PLOS-2018-PITE-master/man/MakeParametersTable.Rd
- PLOS-2018-PITE-master/man/OneData.Rd
- PLOS-2018-PITE-master/man/OneSubject.Rd
- PLOS-2018-PITE-master/man/SurvData.Rd
- PLOS-2018-PITE-master/man/SurvOneData.Rd
- PLOS-2018-PITE-master/man/SurvOneSubject.Rd
- PLOS-2018-PITE-master/man/SurvSubjects.Rd
- PLOS-2018-PITE-master/man/ci.cox.Rd
- PLOS-2018-PITE-master/man/ci.cox.lasso.Rd
- PLOS-2018-PITE-master/man/ci.cox.null.Rd
- PLOS-2018-PITE-master/man/ci.cox.reduced.Rd
- PLOS-2018-PITE-master/man/confidence.intervals.lasso.test.Rd
- PLOS-2018-PITE-master/man/confidence.intervals.lassoan.test.Rd
- PLOS-2018-PITE-master/man/confidence.intervals.ml.test.Rd
- PLOS-2018-PITE-master/man/confidence.intervals.null.test.Rd
- PLOS-2018-PITE-master/man/fixedCoxLassoInf_eta.Rd
- PLOS-2018-PITE-master/man/fixedLassoInf.Rd
- PLOS-2018-PITE-master/man/fixedLassoInf_eta.Rd
- PLOS-2018-PITE-master/man/fixedLassoInfprint.Rd
- PLOS-2018-PITE-master/man/score.cox.Rd
- PLOS-2018-PITE-master/man/score.cox.lasso.Rd
- PLOS-2018-PITE-master/man/score.cox.null.Rd
- PLOS-2018-PITE-master/man/score.cox.reduced.Rd
- PLOS-2018-PITE-master/man/score.lasso.Rd
- PLOS-2018-PITE-master/man/score.lasso.added.noise.Rd
- PLOS-2018-PITE-master/man/score.lm.Rd
- PLOS-2018-PITE-master/man/score.null.Rd
- PLOS-2018-PITE-master/man/simulateNtrial.Rd
- PLOS-2018-PITE-master/man/simulateNtrial_1pred.Rd
- PLOS-2018-PITE-master/man/simulateNtrial_block.Rd
- PLOS-2018-PITE-master/man/simulateNtrial_lasso.Rd
- PLOS-2018-PITE-master/man/simulateNtrial_many.Rd
- PLOS-2018-PITE-master/man/simulateNtrial_randomized.Rd
- PLOS-2018-PITE-master/man/summarize_scores.Rd
- PLOS-2018-PITE-master/paper/
- PLOS-2018-PITE-master/paper/figures/
- PLOS-2018-PITE-master/paper/figures/Fig1.eps
- PLOS-2018-PITE-master/paper/figures/Fig1.pdf
- PLOS-2018-PITE-master/paper/figures/Fig2.eps
- PLOS-2018-PITE-master/paper/figures/Fig2.pdf
- PLOS-2018-PITE-master/paper/figures/Fig3.eps
- PLOS-2018-PITE-master/paper/figures/Fig3.pdf
- PLOS-2018-PITE-master/paper/figures/Fig4.eps
- PLOS-2018-PITE-master/paper/figures/Fig4.pdf
- PLOS-2018-PITE-master/paper/figures/Fig5.eps
- PLOS-2018-PITE-master/paper/figures/Fig5.pdf
- PLOS-2018-PITE-master/paper/figures/Fig6.eps
- PLOS-2018-PITE-master/paper/figures/Fig6.pdf
- PLOS-2018-PITE-master/paper/figures/Fig7.eps
- PLOS-2018-PITE-master/paper/figures/Fig7.pdf
- PLOS-2018-PITE-master/paper/figures/Rcode/
- PLOS-2018-PITE-master/paper/figures/Rcode/Fig1.R
- PLOS-2018-PITE-master/paper/figures/Rcode/Fig1.Rout
- PLOS-2018-PITE-master/paper/figures/Rcode/Fig2and3.R
- PLOS-2018-PITE-master/paper/figures/Rcode/Fig2and3.Rout
- PLOS-2018-PITE-master/paper/figures/Rcode/Fig4and5.R
- PLOS-2018-PITE-master/paper/figures/Rcode/Fig4and5.Rout
- PLOS-2018-PITE-master/paper/figures/Rcode/Fig6and7.R
- PLOS-2018-PITE-master/paper/figures/Rcode/Fig6and7.Rout
- PLOS-2018-PITE-master/paper/figures/figures_eps.zip
- PLOS-2018-PITE-master/paper/figures/figures_pdf.zip
- PLOS-2018-PITE-master/paper/tables/
- PLOS-2018-PITE-master/paper/tables/Rcode/
- PLOS-2018-PITE-master/paper/tables/Rcode/Table1.R
- PLOS-2018-PITE-master/paper/tables/Rcode/Table1.Rout
- PLOS-2018-PITE-master/paper/tables/Rcode/Table2.R
- PLOS-2018-PITE-master/paper/tables/Rcode/Table2.Rout
- PLOS-2018-PITE-master/paper/tables/Table1.tex
- PLOS-2018-PITE-master/paper/tables/Table2.tex
- PLOS-2018-PITE-master/sim/
- PLOS-2018-PITE-master/sim/normal/
- PLOS-2018-PITE-master/sim/normal/Readme.md
- PLOS-2018-PITE-master/sim/normal/nbiom10/
- PLOS-2018-PITE-master/sim/normal/nbiom10/simulate.R
- PLOS-2018-PITE-master/sim/normal/nbiom100/
- PLOS-2018-PITE-master/sim/normal/nbiom100/simulate.R
- PLOS-2018-PITE-master/sim/normal/nbiom1000/
- PLOS-2018-PITE-master/sim/normal/nbiom1000/simulate.R
- PLOS-2018-PITE-master/sim/normal/nbiom1000/simulate_recover.R
- PLOS-2018-PITE-master/sim/normal/nbiom20/
- PLOS-2018-PITE-master/sim/normal/nbiom20/simulate.R
- PLOS-2018-PITE-master/sim/normal/nbiom50/
- PLOS-2018-PITE-master/sim/normal/nbiom50/simulate.R
- PLOS-2018-PITE-master/sim/normal_block/
- PLOS-2018-PITE-master/sim/normal_block/nbiom10/
- PLOS-2018-PITE-master/sim/normal_block/nbiom10/simulate.R
- PLOS-2018-PITE-master/sim/normal_corr/
- PLOS-2018-PITE-master/sim/normal_corr/Readme.md
- PLOS-2018-PITE-master/sim/normal_corr/nbiom10/
- PLOS-2018-PITE-master/sim/normal_corr/nbiom10/simulate.R
- PLOS-2018-PITE-master/sim/normal_corr/nbiom100/
- PLOS-2018-PITE-master/sim/normal_corr/nbiom100/simulate.R
- PLOS-2018-PITE-master/sim/normal_corr/nbiom100/simulate_recover.R
- PLOS-2018-PITE-master/sim/normal_corr/nbiom20/
- PLOS-2018-PITE-master/sim/normal_corr/nbiom20/simulate.R
- PLOS-2018-PITE-master/sim/normal_corr/nbiom50/
- PLOS-2018-PITE-master/sim/normal_corr/nbiom50/simulate.R
- PLOS-2018-PITE-master/sim/normal_tol.beta0/
- PLOS-2018-PITE-master/sim/normal_tol.beta0/Readme.md
- PLOS-2018-PITE-master/sim/normal_tol.beta0/nbiom10/
- PLOS-2018-PITE-master/sim/normal_tol.beta0/nbiom10/simulate.R
- PLOS-2018-PITE-master/sim/normal_tol.beta0/nbiom100/
- PLOS-2018-PITE-master/sim/normal_tol.beta0/nbiom100/simulate.R
- PLOS-2018-PITE-master/sim/normal_tol.beta0/nbiom1000/
- PLOS-2018-PITE-master/sim/normal_tol.beta0/nbiom1000/.nfs0000000012cc118e0000000e
- PLOS-2018-PITE-master/sim/normal_tol.beta0/nbiom1000/simulate.R
- PLOS-2018-PITE-master/sim/normal_tol.beta0/nbiom20/
- PLOS-2018-PITE-master/sim/normal_tol.beta0/nbiom20/simulate.R
- PLOS-2018-PITE-master/sim/normal_tol.beta0/nbiom50/
- PLOS-2018-PITE-master/sim/normal_tol.beta0/nbiom50/simulate.R
- PLOS-2018-PITE-master/sim/survival/
- PLOS-2018-PITE-master/sim/survival/0predictive/
- PLOS-2018-PITE-master/sim/survival/0predictive/simulate.R
- PLOS-2018-PITE-master/sim/survival/0predictive/summary.R
- PLOS-2018-PITE-master/sim/survival/2predictive/
- PLOS-2018-PITE-master/sim/survival/2predictive/.RData
- PLOS-2018-PITE-master/sim/survival/2predictive/simulate.R
- PLOS-2018-PITE-master/sim/survival/2predictive/summary.R
- PLOS-2018-PITE-master/sim/survival/Readme.md
