# Supplementary material for: Subgroup identification in clinical trials via the predicted individual treatment effect
Source: PLoS One. 2018 Oct 18;13(10):e0205971. doi: 10.1371/journal.pone.0205971 (PMC6193713; doi:10.1371/journal.pone.0205971)
Supplement: S2 File — Code to reproduce the results of this article. (ZIP) [file pone.0205971.s002.zip › PLOS-2018-PITE-master/DESCRIPTION]

Package: PITE
Type: Package
Title: Reproducible results for Ballarini et al. (2017)
Version: 0.1.0
Authors@R: c(person("Nicolas", "Ballarini", email = "nicolas.ballarini@meduniwien.ac.at", role = c("aut", "cre")),
  person("Ryan", "Tibshirani", role = "ctb"),
  person("Rob", "Tibshirani", role = "ctb"), 
  person("Jonathan", "Taylor", role = "ctb"), 
  person("Joshua", "Loftus", role = "ctb"),
  person('Stephen", "Reid', role = "ctb"))
Description: Package with code, results and functions for article.
License: GPL-2
LazyData: TRUE
Depends:  broom,
          dplyr,
          glmnet,
          MASS,
          knitr,
          selectiveInference,
          R.utils
Suggest: pryr,
         dplyr,
         ggpubr
RoxygenNote: 5.0.1
