# Supplementary material for: Subgroup identification in clinical trials via the predicted individual treatment effect
Source: PLoS One. 2018 Oct 18;13(10):e0205971. doi: 10.1371/journal.pone.0205971 (PMC6193713; doi:10.1371/journal.pone.0205971)
Supplement: S2 File — Code to reproduce the results of this article. (ZIP) [file pone.0205971.s002.zip › PLOS-2018-PITE-master/NAMESPACE]

# Generated by roxygen2: do not edit by hand

S3method(print,fixedCoxLassoInf_eta)
export(BiomCorrMatrix)
export(GenerateCorrMatrix)
export(MakeInput)
export(MakeInputTable)
export(MakeParameters)
export(MakeParametersTable)
export(OneData)
export(OneSubject)
export(SurvData)
export(SurvOneData)
export(SurvOneSubject)
export(SurvSubjects)
export(ci.cox)
export(ci.cox.lasso)
export(ci.cox.null)
export(ci.cox.reduced)
export(confidence.intervals.lasso.test)
export(confidence.intervals.lassoan.test)
export(confidence.intervals.ml.test)
export(confidence.intervals.null.test)
export(fixedCoxLassoInf_eta)
export(fixedLassoInf)
export(fixedLassoInf_eta)
export(fixedLassoInfprint)
export(score.cox)
export(score.cox.lasso)
export(score.cox.null)
export(score.cox.reduced)
export(score.lasso)
export(score.lasso.added.noise)
export(score.lm)
export(score.null)
export(simulateNtrial)
export(simulateNtrial_1pred)
export(simulateNtrial_block)
export(simulateNtrial_lasso)
export(simulateNtrial_many)
export(simulateNtrial_randomized)
export(summarize_scores)
