# Supplementary material for: Subgroup identification in clinical trials via the predicted individual treatment effect
Source: PLoS One. 2018 Oct 18;13(10):e0205971. doi: 10.1371/journal.pone.0205971 (PMC6193713; doi:10.1371/journal.pone.0205971)
Supplement: S2 File — Code to reproduce the results of this article. (ZIP) [file pone.0205971.s002.zip › PLOS-2018-PITE-master/PITE.Rproj]

Version: 1.0

RestoreWorkspace: Default
SaveWorkspace: Default
AlwaysSaveHistory: Default

EnableCodeIndexing: Yes
UseSpacesForTab: Yes
NumSpacesForTab: 2
Encoding: UTF-8

RnwWeave: Sweave
LaTeX: pdfLaTeX

AutoAppendNewline: Yes
StripTrailingWhitespace: Yes

BuildType: Package
PackageUseDevtools: Yes
PackageInstallArgs: --no-multiarch --with-keep.source
