# Supplementary material for: Subgroup identification in clinical trials via the predicted individual treatment effect
Source: PLoS One. 2018 Oct 18;13(10):e0205971. doi: 10.1371/journal.pone.0205971 (PMC6193713; doi:10.1371/journal.pone.0205971)
Supplement: S2 File — Code to reproduce the results of this article. (ZIP) [file pone.0205971.s002.zip › PLOS-2018-PITE-master/man/MakeInputTable.Rd]

% Generated by roxygen2: do not edit by hand
% Please edit documentation in R/01_OneData.R
\name{MakeInputTable}
\alias{MakeInputTable}
\title{Creates a nice table with the information of all the parameters.}
\usage{
MakeInputTable(input)
}
\arguments{
\item{input}{A list of objects created with \code{MakeInput}}
}
\description{
\code{MakeInputTable} returns a table with the information of all the
 parameters to create the dataset
}
\examples{
input <- MakeInput()
MakeInputTable(input)

}
