# Supplementary material for: Subgroup identification in clinical trials via the predicted individual treatment effect
Source: PLoS One. 2018 Oct 18;13(10):e0205971. doi: 10.1371/journal.pone.0205971 (PMC6193713; doi:10.1371/journal.pone.0205971)
Supplement: S2 File — Code to reproduce the results of this article. (ZIP) [file pone.0205971.s002.zip › PLOS-2018-PITE-master/man/OneData.Rd]

% Generated by roxygen2: do not edit by hand
% Please edit documentation in R/01_OneData.R
\name{OneData}
\alias{OneData}
\title{Creates one simulated dataset}
\usage{
OneData(input, parameters, standardize = FALSE, param = "REF")
}
\arguments{
\item{input}{A list of objects created with \code{MakeInput}}

\item{parameters}{A data.frame of objects created with \code{MakeParameters}}

\item{standardize}{logical. If TRUE all covariates are scaled to have 0 mean
and sd 1}

\item{param}{parametrization for the binary variables. Either "REF" or "EFFECT"}
}
\description{
A function that creates a data.frame with a simulated dataset using the
specified input
}
\examples{
input <- MakeInput()
parameters <- MakeParameters(input = input)
OneData(input,parameters)

}
