# Supplementary material for: Subgroup identification in clinical trials via the predicted individual treatment effect
Source: PLoS One. 2018 Oct 18;13(10):e0205971. doi: 10.1371/journal.pone.0205971 (PMC6193713; doi:10.1371/journal.pone.0205971)
Supplement: S2 File — Code to reproduce the results of this article. (ZIP) [file pone.0205971.s002.zip › PLOS-2018-PITE-master/man/fixedLassoInfprint.Rd]

% Generated by roxygen2: do not edit by hand
% Please edit documentation in R/03_scores_survival.R
\name{fixedLassoInfprint}
\alias{fixedLassoInfprint}
\title{Printing function for fixedlassoInf}
\usage{
fixedLassoInfprint(x, coef)
}
\description{
Printing function for fixedlassoInf
}
