# Supplementary material for: Subgroup identification in clinical trials via the predicted individual treatment effect
Source: PLoS One. 2018 Oct 18;13(10):e0205971. doi: 10.1371/journal.pone.0205971 (PMC6193713; doi:10.1371/journal.pone.0205971)
Supplement: S2 File — Code to reproduce the results of this article. (ZIP) [file pone.0205971.s002.zip › PLOS-2018-PITE-master/man/score.cox.null.Rd]

% Generated by roxygen2: do not edit by hand
% Please edit documentation in R/03_scores_survival.R
\name{score.cox.null}
\alias{score.cox.null}
\title{Fits the 'null' model (ATE with no interactions)}
\usage{
score.cox.null(dataset, alpha = 0.05, calculate.ci = TRUE)
}
\arguments{
\item{dataset}{a data.frame}

\item{alpha}{Significance level for confidence intervals (target is
miscoverage alpha/2 in each tail)}

\item{calculate.ci}{logical. whether to calculate the confidence intervals for pite}
}
\description{
A function that fits the model with treatment effect and prognostic terms
but no interaction terms
}
