# Supplementary material for: Subgroup identification in clinical trials via the predicted individual treatment effect
Source: PLoS One. 2018 Oct 18;13(10):e0205971. doi: 10.1371/journal.pone.0205971 (PMC6193713; doi:10.1371/journal.pone.0205971)
Supplement: S2 File — Code to reproduce the results of this article. (ZIP) [file pone.0205971.s002.zip › PLOS-2018-PITE-master/man/simulateNtrial_1pred.Rd]

% Generated by roxygen2: do not edit by hand
% Please edit documentation in R/02_simulate-trial.R
\name{simulateNtrial_1pred}
\alias{simulateNtrial_1pred}
\title{Simulate datasets and Create score variables in each of them}
\usage{
simulateNtrial_1pred(nsim, effects, case, npergroup, mc.cores = 1,
  verbose = TRUE, n_biom = 2, param = "EFFECT", lambda = "lambda.min",
  nfolds = 10, typeCorr = "I", rho = 0, alpha = 0.05, test = FALSE,
  perturb_frac = c(0.2, 0.8), par.method = "mclapply", pite.ci = FALSE,
  n.pite = NULL, lam_frac = 1)
}
\arguments{
\item{nsim}{number of simulated datasets to be generated}

\item{effects}{a 6-columns matrix of data.frame
with the parameters for a, b, g1, g2, d1 and d2 in the model.
The rows correspond to different cases to analyze}

\item{case}{Specify the row of 'effects' that needs to be evaluated}

\item{npergroup}{number of subjects per treatment arm}

\item{mc.cores}{number of cores for parallel computing. To be passed to mclapply}

\item{verbose}{logical. whether to display intermediate results.}

\item{n_biom}{number of biomarkers in the model}

\item{param}{Coding to be used. Only "EFFECT" is allowed now. Treatment and binary variables are coded -1/1}

\item{lambda}{penalization to be used for the lasso. Either "lambda.min", "lambda.1se", "lagrange", or a number}

\item{nfolds}{number of folds in crossvalidation for glmnet}

\item{typeCorr}{Correlation between biomarkers. See \link{input}. For "block" use simulateNtrial_block.}

\item{rho}{correlation between biomarkers when typeCorr is "AR1" or "CS"}

\item{alpha}{significance level to build the confidence intervals}

\item{test}{logical. whether to evaluate the score in a test dataset}

\item{perturb_frac}{a numeric vector of length 2 that indicates the degree of noise to introduce in the randomized lasso problem.}

\item{par.method}{Only "mclapply" is allowed}

\item{pite.ci}{logical. whether to calculate the ci for pite in the train data.}

\item{n.pite}{number of subjects for which to analyze coverage in the train data if pite.ci = TRUE}

\item{lam_frac}{numeric. a fraction to multiply the lagrange parameter in the fixed lambda case.}

\item{n.test}{numeric. The size of the test dataset.}

\item{tol.beta}{tolerance to determine a parameter estimate is 0. To be passed to the selectiveInference functions.}
}
\description{
Creates \code{nsim} datasets with specified parameters,
performs lm, lasso and randomized lasso in this dataset and creates PITE and its CI. This function
assumes up to one prognostic/predictive biomarkers.
Up to one biomarkers may have an effect on the response (mkr1).
}
\details{
This function performs the simulations for the specified cases.
It assumes that up to one biomarker is prognostic/predictive (binary if independent of other biomarkers,
normally distributed when considering correlated biomarkers).
}
\examples{
input <- MakeInput()
parameters <- MakeParameters(input = input)
dataset <- OneData(input,parameters)
score.lm(dataset, input)

}
