# Supplementary material for: Subgroup identification in clinical trials via the predicted individual treatment effect
Source: PLoS One. 2018 Oct 18;13(10):e0205971. doi: 10.1371/journal.pone.0205971 (PMC6193713; doi:10.1371/journal.pone.0205971)
Supplement: S2 File — Code to reproduce the results of this article. (ZIP) [file pone.0205971.s002.zip › PLOS-2018-PITE-master/paper/figures/Rcode/Fig4and5.Rout]

R version 3.4.2 (2017-09-28) -- "Short Summer"
Copyright (C) 2017 The R Foundation for Statistical Computing
Platform: x86_64-pc-linux-gnu (64-bit)

R is free software and comes with ABSOLUTELY NO WARRANTY.
You are welcome to redistribute it under certain conditions.
Type 'license()' or 'licence()' for distribution details.

  Natural language support but running in an English locale

R is a collaborative project with many contributors.
Type 'contributors()' for more information and
'citation()' on how to cite R or R packages in publications.

Type 'demo()' for some demos, 'help()' for on-line help, or
'help.start()' for an HTML browser interface to help.
Type 'q()' to quit R.

> ################################################################################
> # Erase everything in environment for reproducible results and set seed
> cat("\014"); rm(list = ls())
> ################################################################################
> # Load required packages -------------------------------------------------------
> library(PITE)
Loading required package: broom
Loading required package: dplyr

Attaching package: ‘dplyr’

The following objects are masked from ‘package:stats’:

    filter, lag

The following objects are masked from ‘package:base’:

    intersect, setdiff, setequal, union

Loading required package: glmnet
Loading required package: Matrix
Loading required package: foreach
Loaded glmnet 2.0-13

Loading required package: MASS

Attaching package: ‘MASS’

The following object is masked from ‘package:dplyr’:

    select

Loading required package: knitr
Loading required package: selectiveInference
Loading required package: intervals

Attaching package: ‘intervals’

The following object is masked from ‘package:Matrix’:

    expand

Loading required package: survival
Loading required package: R.utils
Loading required package: R.oo
Loading required package: R.methodsS3
R.methodsS3 v1.7.1 (2016-02-15) successfully loaded. See ?R.methodsS3 for help.
R.oo v1.22.0 (2018-04-21) successfully loaded. See ?R.oo for help.

Attaching package: ‘R.oo’

The following objects are masked from ‘package:methods’:

    getClasses, getMethods

The following objects are masked from ‘package:base’:

    attach, detach, gc, load, save

R.utils v2.5.0 (2016-11-07) successfully loaded. See ?R.utils for help.

Attaching package: ‘R.utils’

The following object is masked from ‘package:utils’:

    timestamp

The following objects are masked from ‘package:base’:

    cat, commandArgs, getOption, inherits, isOpen, parse, warnings


Attaching package: ‘PITE’

The following object is masked from ‘package:selectiveInference’:

    fixedLassoInf

> library(dplyr)
> library(ggplot2)
> library(ggpubr)
Loading required package: magrittr

Attaching package: ‘magrittr’

The following object is masked from ‘package:R.utils’:

    extract

The following object is masked from ‘package:R.oo’:

    equals

> library(glmnet)
> library(parallel)
> library(sampling)

Attaching package: ‘sampling’

The following objects are masked from ‘package:survival’:

    cluster, strata

> library(selectiveInference)
> library(stats)
> library(survminer)

Attaching package: ‘survminer’

The following object is masked from ‘package:ggpubr’:

    theme_classic2

> library(survival)
> 
> ################################################################################
> # We use the dataset from Rosenkranz (2016) https://onlinelibrary.wiley.com/doi/abs/10.1002/bimj.201500147
> # to illustrate the methods proposed in this work.
> # The data comes from a clinical trial of an prostate cancer treatment
> # Data is loaded from the article's supplementary material
> # Load Dataset and data transformation -----------------------------------------
> library(haven)
> data_url = "https://onlinelibrary.wiley.com/action/downloadSupplement?doi=10.1002%2Fbimj.201500147&attachmentId=2173117089"
> temp <- tempfile()
> download.file(data_url,temp)
trying URL 'https://onlinelibrary.wiley.com/action/downloadSupplement?doi=10.1002%2Fbimj.201500147&attachmentId=2173117089'
Content type 'application/zip; charset=UTF-8' length 29085 bytes (28 KB)
==================================================
downloaded 28 KB

> prca0 <- prca <- read_sas(unz(temp, "adv_prostate_ca.sas7bdat"))
> 
> # Find package root and create path to 'figures' folder to save figures for manuscript
> rproj <- rprojroot::find_package_root_file()
> path.figures <- paste0(rproj, "/paper/figures/")
> 
> head(prca0)
# A tibble: 6 x 21
  PATNR   AGE    WT   SBP   DBP    SZ    AP    HG    SG    PF    HX    BM STAGE
  <dbl> <dbl> <dbl> <dbl> <dbl> <dbl> <dbl> <dbl> <dbl> <dbl> <dbl> <dbl> <dbl>
1     1    75    76    15     9     2     3   138     8     0     0     0     3
2     3    69   102    14     8     3     3   134     9     0     1     0     3
3     4    75    94    14     7     4     9   176     8     1     1     0     3
4     5    67    99    17    10    34     5   134     8     0     0     0     3
5     6    71    98    19    10    10     6   151    11     0     0     0     3
6     7    75   100    14    10    13     8   130     9     0     0     0     3
# ... with 8 more variables: EKG <dbl>, RX <dbl>, SURVTIME <dbl>, CENS <dbl>,
#   `_ST` <dbl>, `_D` <dbl>, `_T` <dbl>, `_T0` <dbl>
> # Select the variables that we use for the analysis
> prca <- prca.0 <- prca0[, c("SURVTIME","CENS","RX","BM","HX","STAGE","PF", "AGE", "WT" )]
> names(prca.0) <- c("survtime","cens","rx","bm",
+                    "hx","stage","pf","age","wt")
> prca$STAGE <- prca$STAGE - 3
> # Name the variables in lower case to simplify in R
> names(prca)<- c("survtime","cens","rx","bm",
+                 "hx","stage","pf","age","wt")
> prca.orig <- prca
> # cor(prca)
> 
> prca$treatment  <- -1*(prca$rx==0)+1*(prca$rx==1)
> prca$agegroup <- 1 * (prca0$AGE > 65)
> prca$wtgroup <- 1 * (prca0$WT > 100)
> # head(prca)
> std.vars <- c("bm","hx","stage","pf","age","wt")
> prca.std <- scale(prca[std.vars])
> x.center <- attr(prca.std, "scaled:center")
> x.scale <- attr(prca.std, "scaled:scale")
> # Standardize all biomarkers
> prca[std.vars] <- prca.std
> p.val <- survdiff(Surv(survtime, cens)~rx, data=prca.0)
> lrt.p.val <- 1 - pchisq(p.val$chisq, length(p.val$n) - 1)
> 
> ######################################################################-
> ## Fit the kaplan meier curves to the data and get plot and estimates -----
> ##  of P(T>50|G=k) k=0,1
> fit<-survfit(Surv(survtime, cens)~rx, data=prca.0)
> font.size = 8
> # pdf("KM_all.pdf", width = 5, height = 3.5)
> # ggsurvplot(
> #   fit,                     # survfit object with calculated statistics.
> #   pval     = TRUE,             # show p-value of log-rank test.
> #   conf.int = TRUE,         # show confidence intervals for
> #   palette = c('#0571b0', '#ca0020'),
> #   # main  = "Kaplan-Meier curves by treatment",
> #   ggtheme = theme_classic(),
> #   legend  = c(0.8,0.8),
> #   break.time.by = 15, xlab = "Time (days)",
> #   font.main = font.size, font.x = font.size,
> #   font.y = font.size, font.tickslab =  font.size, font.legend = font.size
> # )
> # dev.off()
> surv<-summary(fit, time=50)
> diff<-surv$surv[2]-surv$surv[1]
> 
> 
> ######################################################################-
> ## Fit proportional hazard model to create a score-----
> ## Formula includes all variables and its interaction with treatment
> reg.1<-survival::coxph(Surv(survtime, cens) ~
+                          treatment + age + bm + stage + pf + hx + wt +
+                          treatment*age + treatment*bm + treatment*stage + treatment*pf + treatment*hx +
+                          treatment*wt,
+                        data=prca,ties="breslow", x=TRUE)
> cox.1<-survfit(reg.1)
> # diag(cov(reg.1$x))
> 
> ######################################################################-
> ## Estimate the score-----
> # # head(prca)
> # cdf<-ecdf(prca$Dx)
> # plot(cdf)
> # prca$hDx<-cdf(prca$Dx)
> # hcdf<-ecdf(prca$hDx)
> # plot(hcdf)
> 
> # head(prca)
> coef <- reg.1$coefficients
> cov.matrix <- reg.1$var
> n_biom = 6
> all.vars <- names(coef)
> var.score <- all.vars[2:(n_biom+1)]
> coef.dx <- coef[c(1,(n_biom+2):(2*n_biom+1))]
> X.dx <- 2*cbind(1,prca[var.score])
> X.dx.full <- 2*cbind(1,matrix(0, nrow(prca), length(var.score)), prca[var.score])
> # coef.dx
> X.m <- model.matrix(~-1+treatment + age + bm + stage + pf + hx + wt +
+                       treatment*age + treatment*bm + treatment*stage + treatment*pf + treatment*hx +
+                       treatment*wt, data=prca)
> 
> # head(X.dx)
> # head(X.m)
> alpha. <- 0.05
> scores <- data.frame(Dx=numeric(nrow(prca)))
> # head(as.matrix(X.m)%*%coef)
> scores$Dx <- Dx.m <- as.matrix(X.dx)%*%coef.dx
> scores$Dx.v <- vDx.m <- diag(as.matrix(X.dx.full)%*%cov.matrix%*%t(as.matrix(X.dx.full)))
> 
> zsigma <- qnorm(1-alpha./2)*sqrt(vDx.m)
> scores$Dx.ll <- drop(Dx.m - zsigma)
> scores$Dx.ul <- drop(Dx.m + zsigma)
> # head(scores)
> ml.results <- broom::tidy(reg.1)[,c(1,2,5,6,7)]  #%>%
> # ml.results %>%
> # knitr::kable(digits = 4)
> 
> myPal <- c("#90ca3d","#82b6cc","#0f5e7f","#024460","#f07318")
> cbPalette <- c("#999999", "#E69F00", "#56B4E9", "#009E73",
+                "#F0E442", "#0072B2", "#D55E00", "#CC79A7")
> 
> reg.0 <- survival::coxph(Surv(survtime, cens) ~
+                            treatment ,
+                          data=prca,ties="breslow", x=TRUE)
> step(object = reg.0,
+      scope = Surv(survtime, cens) ~
+        treatment + age + bm + stage + pf + hx + wt +
+        treatment*age + treatment*bm + treatment*stage + treatment*pf + treatment*hx +
+        treatment*wt, trace = 0,
+      direction = "forward") -> fw.results
> # fw.results
> fw.results2 <- broom::tidy(fw.results)
> fw.results1 <- data.frame(term = ml.results$term)
> fw.results <- left_join(fw.results1, fw.results2)[,-c(3,4)]
Joining, by = "term"
Warning message:
Column `term` joining factor and character vector, coercing into character vector 
> 
> step(object = reg.1, scope = Surv(survtime, cens) ~
+        treatment + age + bm + stage + pf + hx + wt +
+        treatment*age + treatment*bm + treatment*stage + treatment*pf + treatment*hx +
+        treatment*wt, trace = 0,
+      direction = "backward") -> bw.results
> # bw.results
> bw.results2 <- broom::tidy(bw.results)
> bw.results1 <- data.frame(term = ml.results$term)
> bw.results <- left_join(bw.results1, bw.results2)[,-c(3,4)]
Joining, by = "term"
Warning message:
Column `term` joining factor and character vector, coercing into character vector 
> # bw.results %>%
> #   knitr::kable(digits = 4)
> 
> ######################################################################-
> ## Fit proportional hazard model to create a score-----
> ## Formula includes all variables and its interaction with treatment
> y = Surv(prca$survtime, prca$cens)
> # X.m
> n=nrow(prca)
> set.seed(10)
> standard_normal <- matrix(rnorm(n*500, 0,1),nrow = n, ncol = 500)
> XT.e <- abs(t(X.m)%*%standard_normal)
> lam_frac = .5
> lam = lam_frac * mean(apply(XT.e,2,max))
> lam
[1] 21.26303
> bestlam <- lam/n
> lambda = bestlam
> lambda.min <- glmnet::cv.glmnet(X.m,y,family="cox")$lambda.min
> lambda.1se <- glmnet::cv.glmnet(X.m,y,family="cox")$lambda.1se
> lambda.min
[1] 0.01603762
> lambda.1se
[1] 0.1131422
> lambda
[1] 0.04476428
> # reg.2 <- glmnet::cv.glmnet(X.m,y,family="cox")
> # lambda = reg.2$lambda.1se
> # lambda
> reg.2 <- glmnet(X.m,y,family="cox")
> coef.lasso <- coef(reg.2, s=lambda)[,1]
> coef.lasso
      treatment             age              bm           stage              pf 
    -0.02549305      0.11361091      0.14520815      0.06082712      0.10306163 
             hx              wt   treatment:age    treatment:bm treatment:stage 
     0.15402475     -0.05786359      0.12272857     -0.07098087      0.00000000 
   treatment:pf    treatment:hx    treatment:wt 
     0.00272792      0.00000000      0.00000000 
> # compute fixed lambda p-values and selection intervals
> n <- nrow(prca)
> coef.lasso
      treatment             age              bm           stage              pf 
    -0.02549305      0.11361091      0.14520815      0.06082712      0.10306163 
             hx              wt   treatment:age    treatment:bm treatment:stage 
     0.15402475     -0.05786359      0.12272857     -0.07098087      0.00000000 
   treatment:pf    treatment:hx    treatment:wt 
     0.00272792      0.00000000      0.00000000 
> 
> coef.lasso[which(abs(coef.lasso) < 0.1/sqrt(colSums(X.m^2)))] <- 0
> out = selectiveInference::fixedLassoInf(x = X.m,
+                                         y = prca$survtime,
+                                         beta = coef.lasso,
+                                         lambda = lambda*n,
+                                         status=prca$cens,
+                                         family="cox", alpha = 0.05)
> fixedLassoInfprint <- function(x, coef) {
+   tab = data.frame(names(coef)[x$vars],
+                    round(x$coef0,3),
+                    round(x$zscore0,3),
+                    round(x$pv,3),round(x$ci,3))
+   colnames(tab) = c("Var", "Coef", "Z-score", "P-value", "LowConfPt", "UpConfPt")
+   tab = cbind(tab,round(x$tailarea,3))
+   colnames(tab)[(ncol(tab)-1):ncol(tab)] = c("LowTailArea","UpTailArea")
+   rownames(tab) = x$vars
+   tab
+   tab %>%
+     mutate(tmpLow = ifelse(Coef < 0,-UpConfPt, LowConfPt),
+            tmpUp  = ifelse(Coef < 0,-LowConfPt, UpConfPt),
+            LowConfPt = tmpLow,
+            UpConfPt = tmpUp) %>%
+     dplyr::select(-tmpLow,-tmpUp)
+ }
> lasso.results1 <- data.frame(term = names(coef.lasso),
+                              estimate = coef.lasso)
> lasso.results2 <- fixedLassoInfprint(out, coef.lasso)
> lasso.results2 <- lasso.results2[c("Var", "P-value", "LowConfPt", "UpConfPt")]
> names(lasso.results2) <- c("term", "p.value", "conf.low",   "conf.high")
> lasso.results <- left_join(lasso.results1, lasso.results2)
Joining, by = "term"
Warning message:
Column `term` joining factors with different levels, coercing to character vector 
> # lasso.results
> 
> # lasso.results %>%
> #   knitr::kable(digits = 4)
> 
> ######################################################################-
> ## Fit proportional hazard model to create a score-----
> ## Formula includes all variables and its interaction with treatment
> vars.lasso <- names(coef(reg.2, s=lambda)[,1])[out$vars]
> 
> # score.reduced2(prca, vars.lasso)$reg.out
> 
> formula <- paste("Surv(survtime, cens) ~", paste(vars.lasso, collapse = " + "))
> reg.m <- survival::coxph(eval(parse(text=formula)),
+                          data=prca,ties="breslow")
> ML.output.M <- broom::tidy(reg.m)[,c(1,2,5,6,7)]
> int <- ML.output.M$term[grepl(":treatment", ML.output.M$term)]
> if (length(int)!=0) {
+   sub(":treatment", "", int)
+   ML.output.M$term[grepl("treatment", ML.output.M$term)] <- paste0("treatment:", sub(":treatment", "", int))
+ }
> ml.results.m <- ml.results
> ml.results.m[,-1] <- NA
> ml.results.m[,2] <- 0
> # ml.results.m$term
> 
> ind <- match(ML.output.M$term, ml.results.m$term)
> ml.results.m[ind, 2:5] <- ML.output.M[2:5]
> coef.m <- ml.results.m$estimate
> 
> 
> covb.M <- vcov(reg.m)        # Store covariance matrix for the estimates
> # head(X.dx.full)
> names(X.dx.full) <- colnames(reg.1$x)
> 
> Dx.M.m <- as.matrix(X.dx.full)%*%coef.m #Create score or PITE
> covb.M.dx <- covb.M[grepl( "treatment", colnames( covb.M ) ),
+                     grepl( "treatment", colnames( covb.M ) )]
> # Calculate variance of the score
> vDx.M.m   <- diag(as.matrix(X.dx.full[, coef.m!=0]) %*%
+                     covb.M %*%
+                     t(X.dx.full[, coef.m!=0]))
> 
> scores.MLM <- data.frame(Dx=Dx.M.m)
> # head(as.matrix(X.m)%*%coef)
> # length(vDx.M.m)
> scores.MLM$Dx.v <- vDx.M.m
> zsigma <- qnorm(1-alpha./2)*sqrt(vDx.M.m)
> scores.MLM$Dx.ll <- drop(Dx.M.m - zsigma)
> scores.MLM$Dx.ul <- drop(Dx.M.m + zsigma)
> # head(scores)
> 
> # ml.results.m %>%
> # knitr::kable(digits = 4)
> 
> lasso.results %>%
+   dplyr::select(term, estimate, p.value, conf.low, conf.high) %>%
+   mutate(method="Lasso") %>%
+   rbind(data.frame(ml.results, method="full"),
+         # data.frame(fw.results, method="cox-forward"),
+         # data.frame(bw.results, method="cox-backward"),
+         data.frame(ml.results.m, method="reduced")) %>%
+   mutate(term = factor(term, levels=(all.vars))) %>%
+   mutate(estimate = ifelse(estimate==0,NA, estimate)) %>%
+   mutate(method = factor(method, levels=c("full",
+                                           "cox-forward",
+                                           "cox-backward",
+                                           "Lasso",
+                                           "reduced")))-> datplot
> 
> myPal <- c("black","#EE4035", "#F3A530", "#56B949", "#82b6cc","#0f5e7f","#024460")
> names(myPal) <- c("ATE", "full", "Lasso","reduced", "reduced-Scheffe", "rLasso", "rLasso-2")
> myShape <- c(NA,16,17,15,3,12,13)
> names(myShape) <- c("ATE", "full", "Lasso","reduced", "reduced-Scheffe", "rLasso", "rLasso-2")
> 
> ## Plot Coefficients -----
> datplot  %>%
+   ggplot(aes(ymin=conf.low, ymax=conf.high,
+              x=term, y=estimate, color=method, group = method)) +
+   geom_hline(yintercept = 0, color="gray") +
+   geom_point(aes(shape = method), position = position_dodge(width=0.6), size=1) +
+   geom_errorbar(width = 0.5, size=0.15, position = position_dodge(width=0.6)) +
+   scale_color_manual(name = "Method", values = myPal) +
+   scale_shape_manual(name = "Method", values = myShape) +
+   theme_bw() +
+   labs(x="Term",y="Estimate") +
+   theme_bw() +
+   theme(legend.position = "right",
+         axis.text.x = element_text(size = 7, angle = 45, hjust = 1,
+                                    color = c("red", rep("black",6), rep("red", 6))),
+         axis.text.y = element_text(size = 7, colour = "black"),
+         panel.grid.major.x = element_blank(),
+         panel.grid.minor = element_blank(),
+         panel.grid = element_blank(),
+ 
+         strip.text   = element_text(size = 7),
+         strip.text.y = element_text(size = 7),
+         strip.text.x = element_text(size = 9),
+         legend.text  = element_text(size = 8),
+         legend.title = element_text(size = 8),
+         legend.title.align = 0.5,
+         axis.title.x = element_text(size = 7),
+         axis.title.y = element_text(size = 7),
+         strip.placement = "outside") -> plot_coefficients
> 
> 
> 
> out.score <- PITE::fixedCoxLassoInf_eta(x = X.m,
+                                                  y = prca$survtime,
+                                                  beta = coef.lasso,
+                                                  lambda = lam,
+                                                  status=prca$cens,
+                                                  alpha = 0.05, contrast = X.dx.full)
> # print(out)
> # head(X.dx.full)
> scoresLasso <- data.frame(Dx = as.matrix(X.dx.full)%*%coef.lasso)
> # scoresLasso$Dx.2 <- drop(out$coef0)
> scoresLasso$Dx.v <- out.score$sd
> scoresLasso$Dx.ll <- out.score$ci[,1]
> scoresLasso$Dx.ul <- out.score$ci[,2]
> 
> scores_all <- rbind(data.frame(scoresLasso, method="Lasso"),
+                     data.frame(scores.MLM,  method="reduced"),
+                     data.frame(scores,      method="full"))
> 
> ##### Plot PITE --------------------------------------------------------
> Cols <- c("ID", "estimate", "LowConfPt", "UpConfPt", "method")
> data.frame(scores_all, ID= rep(1:(nrow(scores_all)/3), 3)) -> results.all
> 
> results.all %>%
+   filter(ID<11) %>%
+   mutate(method = factor(method, levels=c("full",
+                                           "forward",
+                                           "backward",
+                                           "Lasso",
+                                           "reduced"))) %>%
+   ggplot(aes(ymin=Dx.ll, ymax=Dx.ul, x=ID, y=Dx, color=method, group = method)) +
+   geom_hline(yintercept = 0, color="gray") +
+   geom_point(aes(shape = method), size = 1, position = position_dodge(width=0.6)) +
+   geom_errorbar(width = 0.5, size=0.15, position = position_dodge(width=0.6)) +
+   scale_color_manual(name = "Method", values = myPal) +
+   scale_shape_manual(name = "Method", values = myShape) +
+   theme_bw() +
+   labs(x="Subject Id",y="Estimate") +
+   scale_x_continuous(breaks=1:10) +
+   theme_bw() +
+   theme(legend.position = "right",
+         axis.text.x = element_text(size = 7, colour = "black"),
+         axis.text.y = element_text(size = 7, colour = "black"),
+         panel.grid.major.x = element_blank(),
+         panel.grid.minor = element_blank(),
+         panel.grid = element_blank(),
+         strip.text   = element_text(size = 7),
+         strip.text.y = element_text(size = 7),
+         strip.text.x = element_text(size = 9),
+         legend.text  = element_text(size = 8),
+         legend.title = element_text(size = 8),
+         legend.title.align = 0.5,
+         axis.title.x = element_text(size = 7),
+         axis.title.y = element_text(size = 7),
+         strip.placement = "outside") -> plot_subjects
> 
> # plot ----------
> ggarrange(plot_coefficients,
+           plot_subjects,
+           heights = c(5,4),
+           labels = c("A", "B"),
+           common.legend = TRUE, legend = "right",
+           ncol=1, nrow = 2) -> plot4
Warning messages:
1: Removed 8 rows containing missing values (geom_point). 
2: Removed 8 rows containing missing values (geom_errorbar). 
3: Removed 8 rows containing missing values (geom_point). 
4: Removed 8 rows containing missing values (geom_errorbar). 
> 
> ggsave(paste0(path.figures,"Fig4.pdf"), plot = plot4, width = 17, height = 15, units = "cm")
> ggsave(paste0(path.figures,"Fig4.eps"), plot = plot4, width = 17, height = 15, units = "cm")
> 
> 
> 
> # prca$pf
> # attr(prca$age, which = "scaled:center")
> # attr(prca$age, which = "scaled:scale")
> # prca.orig
> Age <- prca.orig$age
> contrast = expand.grid(age = seq(min(Age), max(Age), 1),
+                        bm = c(0,1))
> contrast = expand.grid(age = seq(min(Age), 90, 1),
+                        bm = c(0,1))
> # head(contrast)
> # names(X.dx.full)
> 
> X.dx.grid <- X.dx.full[1:nrow(contrast),]
> X.dx.grid[paste0("treatment:",names(contrast))] <- contrast
> X.dx.grid[-which(names(X.dx.grid) %in% paste0("treatment:",names(contrast)))] <- 0
> X.dx.grid$`treatment:age` <- scale(X.dx.grid$`treatment:age`,
+                              x.center["age"],
+                              x.scale["age"])
> X.dx.grid$`treatment:bm` <- scale(X.dx.grid$`treatment:bm`,
+                             x.center["bm"],
+                             x.scale["bm"])
> out.score <- PITE::fixedCoxLassoInf_eta(x = X.m,
+                                                  y = prca$survtime,
+                                                  beta = coef.lasso,
+                                                  lambda = lam,
+                                                  gridrange = c(-100,10),
+                                                  status=prca$cens,
+                                                  alpha = 0.050,
+                                                  contrast = 2*X.dx.grid)
> # print(out)
> # head(X.dx.full)
> scoresLasso.grid <- data.frame(Dx = 2*as.matrix(X.dx.grid)%*%coef.lasso)
> # scoresLasso$Dx.2 <- drop(out$coef0)
> scoresLasso.grid$Dx.v <- out.score$sd
> scoresLasso.grid$Dx.ll <- out.score$ci[,1]
> scoresLasso.grid$Dx.ul <- out.score$ci[,2]
> # head(scoresLasso.grid)
> scoresLasso.grid %>%
+   cbind(contrast) %>%
+   mutate(bm = factor(ifelse(bm==1,"Yes", "No"), levels=c("No", "Yes"))) %>%
+   ggplot(aes(x=age, y=Dx, color=as.factor(bm), fill=as.factor(bm))) +
+   geom_hline(aes(yintercept = 0), color="gray", linetype=2) +
+   geom_ribbon(aes(ymin=Dx.ll,ymax=Dx.ul, color=NULL), alpha=0.1) +
+   geom_line() +
+   theme_bw() +
+   scale_color_manual(values = c("No" = "#f1a340", "Yes" = "#998ec3")) +
+   scale_fill_manual(values = c("No" = "#f1a340", "Yes" = "#998ec3")) +
+   labs(x="Age",y="Estimate", color="Bone\nmetastasis", fill="Bone\nmetastasis") +
+   theme_classic() +
+   theme(axis.text.x = element_text(size = 7, colour = "black"),
+         axis.text.y = element_text(size = 7, colour = "black"),
+         panel.grid.major.x = element_blank(),
+         panel.grid.minor = element_blank(),
+         panel.grid = element_blank(),
+         strip.text   = element_text(size = 7),
+         strip.text.y = element_text(size = 7),
+         strip.text.x = element_text(size = 9),
+         legend.text  = element_text(size = 8),
+         legend.title = element_text(size = 8),
+         legend.title.align = 0.5,
+         legend.position = c(0.81, 0.15),
+         legend.key.height=unit(0.5,"line"),
+         legend.background = element_rect(fill = "transparent", colour = "transparent"),
+         axis.title.x = element_text(size = 7),
+         axis.title.y = element_text(size = 7),
+         strip.placement = "outside") -> grid_pite
> 
> 
> scoresLasso.grid %>%
+   mutate(subgroup = ifelse(Dx.ul < 0, "hat(B)[u]",
+                            ifelse(Dx < 0, "hat(B)",
+                                   ifelse(Dx.ll < 0, "hat(B)[l]",
+                                          "hat(B)[l]^c")))) %>%
+   mutate(subgroup = factor(subgroup,
+                            levels = c("hat(B)[l]^c", "hat(B)[l]", "hat(B)", "hat(B)[u]"))) %>%
+   cbind(contrast) %>%
+   mutate(bm = factor(ifelse(bm==1,"Yes", "No"), levels=c("No", "Yes"))) %>%
+   ggplot(aes(x=age, y=as.factor(bm), color=subgroup, fill=subgroup)) +
+   geom_tile(height=0.7, colour = "black", size=0.05) +
+   scale_fill_brewer(palette = 1,
+                     labels = scales::parse_format()(c("hat(B)[l]^c", "hat(B)[l]", "hat(B)", "hat(B)[u]"))) +
+   # scale_color_brewer(palette = 1) +
+   theme_bw() +
+   labs(x="Age",y="Bone\nmetastasis", color="Subgroup", fill="Subgroup") +
+   theme_classic() +
+   scale_x_continuous(expand=c(0,0), #sec.axis = dup_axis(name = " "),
+                      # breaks = seq(min(Age), max(Age),2)) +
+                      breaks = c(50,60,70,80,90)) +
+   scale_y_discrete(expand=c(0,0)) +
+   theme(legend.position = "top",
+         axis.line = element_blank(),
+         axis.text.x = element_text(size = 7, colour = "black"),
+         axis.text.y = element_text(size = 7, colour = "black"),
+         panel.grid.major.x = element_blank(),
+         panel.grid.minor = element_blank(),
+         panel.grid = element_blank(),
+         strip.text   = element_text(size = 7),
+         strip.text.y = element_text(size = 7),
+         strip.text.x = element_text(size = 9),
+         legend.text  = element_text(size = 8),
+         legend.title = element_text(size = 8),
+         legend.title.align = 0.5,
+         axis.title.x = element_text(size = 7),
+         axis.title.y = element_text(size = 7),
+         strip.placement = "outside") -> grid_subgr
> 
> 
> # plot ----------
> ggarrange(grid_pite,
+           grid_subgr,
+           # heights = c(5,4),
+           labels = c("A", "B"),
+           common.legend = FALSE,
+           ncol=2, nrow = 1) -> plot5
> 
> ggsave(paste0(path.figures,"Fig5.pdf"), plot = plot5, width = 17, height = 8, units = "cm")
> ggsave(paste0(path.figures,"Fig5.eps"), plot = plot5, width = 17, height = 8, units = "cm")
Warning message:
In grid.Call.graphics(C_polygon, x$x, x$y, index) :
  semi-transparency is not supported on this device: reported only once per page
> 
> proc.time()
   user  system elapsed 
  8.170   0.254  11.999 
