# Supplementary material for: Subgroup identification in clinical trials via the predicted individual treatment effect
Source: PLoS One. 2018 Oct 18;13(10):e0205971. doi: 10.1371/journal.pone.0205971 (PMC6193713; doi:10.1371/journal.pone.0205971)
Supplement: S2 File — Code to reproduce the results of this article. (ZIP) [file pone.0205971.s002.zip › PLOS-2018-PITE-master/paper/figures/Rcode/Fig6and7.R]

rm(list=ls())
cat("\014")
library(dplyr)
library(ggplot2)
library(PITE)
library(ggpubr)

alpha = 0.05
img.width  = 3.14
img.height = 3.14
path = NULL
# # If running interactive, probide package path
rproj <- rprojroot::find_package_root_file()
path.figures <- paste0(rproj, "/paper/figures/")


### NULL Case ----------------------------------------------------------------------------
path       <- "/sim/survival/0predictive/"
path <- paste0(rproj, path)
path.data <- paste0(path, "results/data/")
path.plot <- paste0(path, "results/plots/")

cat("Getting data from: ", path.data, "\n")
cat("Saving plots to: ", path.plot, "\n")
files.2 <- list.files(path=path.data)
## Coefficients DATA ----
n = c(100,400,700,1000)
files.2.null    <- files.2[grep(files.2, pattern = "result.null")]
files.2.cox     <- files.2[grep(files.2, pattern = "result.cox")]
files.2.lasso   <- files.2[grep(files.2, pattern = "result.lasso")]
files.2.reduced <- files.2[grep(files.2, pattern = "result.reduced")]


i = files.2.cox[1]

results.coeficients <- data.frame()
results.score <- data.frame()
for(i in n){
  load(paste0(path.data, "result.null", i, ".Rda"))
  b <- do.call(rbind,
               lapply(1:1000,
                      function(x)
                        cbind(result.null[[x]]$scores, method="ATE", n = i, nsim = x)
               ))
  results.score <- rbind(results.score,
                         b)
}
for(i in n){
  load(paste0(path.data, "result.cox", i, ".Rda"))
  b <- do.call(rbind,
               lapply(1:1000,
                      function(x)
                        cbind(result.cox[[x]]$scores, method="cox", n = i, nsim = x)
               ))
  results.score <- rbind(results.score,
                         b)
}
for(i in n){
  load(paste0(path.data, "result.lasso", i, ".Rda"))
  b <- do.call(rbind,
               lapply(1:1000,
                      function(x)
                        cbind(result.lasso[[x]]$scores, method="cox-lasso", n = i, nsim = x)
               ))
  results.score <- rbind(results.score,
                         b)
}
for(i in n){
  load(paste0(path.data, "result.reduced", i, ".Rda"))
  b <- do.call(rbind,
               lapply(1:1000,
                      function(x)
                        cbind(result.reduced[[x]]$scores, method="cox-reduced", n = i, nsim = x)
               ))
  results.score <- rbind(results.score,
                         b)
}

results.score$method       <- factor(results.score$method, levels = c("ATE", "cox","cox-reduced","cox-lasso"))

# Rename levels of factor
levels(results.score$method) = c("ATE", "full","reduced", "Lasso")

# Re-order levels of factor
results.score$method       <- factor(results.score$method,       levels = c("ATE", "full", "Lasso","reduced"))


###############################################################################
## Plots  ----------------------------------------------------------

myPal <- c("black","#EE4035", "#F3A530", "#56B949", "#82b6cc","#0f5e7f","#024460")
names(myPal) <- c("ATE", "full", "Lasso","reduced", "reduced-Scheffe", "rLasso", "rLasso-2")
myShape <- c(NA,16,17,15,3,12,13)
names(myShape) <- c("ATE", "full", "Lasso","reduced", "reduced-Scheffe", "rLasso", "rLasso-2")

## Plot PITE ------------------------------------------------------------------
## ***Coverage for PITE  -------

nsim=1000
p=alpha
q=1-p
e=1.96*sqrt(p*q/nsim)

results.score %>%
  mutate(N = (n)) %>%
  group_by(method, N) %>%
  summarize(cover = mean(cover, na.rm=T)) %>%
  ggplot() +
  ylim(c(0.7,1)) +
  geom_line(aes(x = N, y=cover, color=method,  group=method), linetype = 2, size=0.15) +
  geom_point(aes(x = N, y=cover, color=method, shape = method, #fill = method,
                 group=method), size = 1) +
  geom_hline(yintercept=1-alpha+e, linetype=3, size=0.1) +
  geom_hline(yintercept=1-alpha, size=0.1) +
  geom_hline(yintercept=1-alpha-e, linetype=3, size=0.1) +
  scale_x_continuous(breaks = c(0,n), limits = c(0,1000)) +
  labs(y="Coverage", x= "Sample size (n)") +
  scale_color_manual(name = "Method", values = myPal) +
  scale_fill_manual(name = "Method", values = myPal) +
  scale_shape_manual(name = "Method", values = myShape) +
  guides(shape = guide_legend(title = "Method")) +
  # ggtitle("Coverage for PITE")+
  theme_bw()  +
  theme(strip.background = element_blank(),
        panel.grid = element_blank(),
        title = element_text(size = 7),
        strip.text   = element_text(size = 7),
        strip.text.y = element_text(size = 7),
        strip.text.x = element_text(size = 7),
        legend.text  = element_text(size = 7),
        legend.title = element_text(size = 7),
        legend.title.align = 0.5,
        axis.title.y = element_text(size = 7),
        axis.title.x = element_text(size = 7),
        legend.position = "none",#c(0.81, 0.15),
        legend.key.height=unit(0.5,"line"),
        legend.background = element_rect(fill = "transparent", colour = "transparent"),
        axis.text    = element_text(size = 6, color = "black"),
        axis.text.x  = element_text(size = 6, color = "black"),
        strip.placement = "outside") -> pite_cover_null
# pite_cover_null

## ***Sensitivity and specificity ---------
results.score %>%
  group_by(method, n, nsim) %>%
  summarize(sensitivity.ll = sum(Dx.ll<0    & pite.full<0)/sum(pite.full<0),
            sensitivity    = sum(Dx   <0    & pite.full<0)/sum(pite.full<0),
            sensitivity.ul = sum(Dx.ul<0    & pite.full<0)/sum(pite.full<0),
            specificity.ll = sum(!(Dx.ll<0) & !(pite.full<0))/sum(!(pite.full<0)),
            specificity    = sum(!(Dx   <0) & !(pite.full<0))/sum(!(pite.full<0)),
            specificity.ul = sum(!(Dx.ul<0) & !(pite.full<0))/sum(!(pite.full<0))) %>%
  ungroup() %>%
  reshape2::melt(id.vars = c("method", "n", "nsim")) %>%
  group_by(method, n, variable) %>%
  summarize(value = mean(value, na.rm=T)) -> ss.data2
ss.data2$what = rep(c("Sensitivity", "Specificity"), each=3)
ss.data2$who  = factor(rep(c("bold(hat(B)[l])", "bold(hat(B))", "bold(hat(B)[u])"), 2),
                       levels = c("bold(hat(B)[l])", "bold(hat(B))", "bold(hat(B)[u])"))
head(ss.data2)

ss.data2 %>% filter(what !="Specificity") -> ss.data2

ss.data2 %>%
  filter(method != "reduced")%>%
  ggplot() +
  # facet_wrap(~n, nrow = 1)+
  # geom_hline(yintercept=0) +
  geom_point(aes(x = n, y=value, color=method, group=method, shape = method), size=1) +
  geom_line(aes(x = n, y=value, color=method, group=method), linetype = 2, size=0.15) +
  facet_grid(what ~ who, switch = "y", labeller = label_parsed) +
  scale_x_continuous(breaks = c(0,n), limits = c(0,1000)) +
  scale_y_continuous(name = "", limits=c(0,1.01)) + #, expand = c(0,0)) +
  labs(color = "Method", shape = "Method", x = "Sample Size (n)") +
  scale_color_manual(name = "Method", values = myPal) +
  scale_fill_manual(name = "Method", values = myPal) +
  scale_shape_manual(name = "Method", values = myShape) +
  theme_bw() +
  theme(strip.background = element_blank(),
        panel.grid = element_blank(),
        strip.text   = element_text(size = 7),
        strip.text.y = element_text(size = 7),
        strip.text.x = element_text(size = 9),
        legend.text  = element_text(size = 8),
        legend.title = element_text(size = 8),
        legend.title.align = 0.5,
        axis.title.y = element_blank(),
        axis.title.x = element_text(size = 7),
        axis.text    = element_text(size = 7, color = "black"),
        axis.text.x  = element_text(size = 7, color = "black"),
        strip.placement = "outside") -> ss.plot_null
  # ss.plot_null

  ### PREDICTIVE Case ----------------------------------------------------------------------------
  path       <- "/sim/survival/2predictive/"
  path <- paste0(rproj, path)
  path.data <- paste0(path, "results/data/")
  path.plot <- paste0(path, "results/plots/")

  files.2 <- list.files(path=path.data)
  ## Coefficients DATA ----
  n = c(100,400,700,1000)
  files.2.null    <- files.2[grep(files.2, pattern = "result.null")]
  files.2.cox     <- files.2[grep(files.2, pattern = "result.cox")]
  files.2.lasso   <- files.2[grep(files.2, pattern = "result.lasso")]
  files.2.reduced <- files.2[grep(files.2, pattern = "result.reduced")]


  i = files.2.cox[1]

  results.coeficients <- data.frame()
  results.score <- data.frame()
  for(i in n){
    load(paste0(path.data, "result.null", i, ".Rda"))
    b <- do.call(rbind,
                 lapply(1:1000,
                        function(x)
                          cbind(result.null[[x]]$scores, method="ATE", n = i, nsim = x)
                 ))
    results.score <- rbind(results.score,
                           b)
  }
  for(i in n){
    load(paste0(path.data, "result.cox", i, ".Rda"))
    b <- do.call(rbind,
                 lapply(1:1000,
                        function(x)
                          cbind(result.cox[[x]]$scores, method="cox", n = i, nsim = x)
                 ))
    results.score <- rbind(results.score,
                           b)
  }
  for(i in n){
    load(paste0(path.data, "result.lasso", i, ".Rda"))
    b <- do.call(rbind,
                 lapply(1:1000,
                        function(x)
                          cbind(result.lasso[[x]]$scores, method="cox-lasso", n = i, nsim = x)
                 ))
    results.score <- rbind(results.score,
                           b)
  }
  for(i in n){
    load(paste0(path.data, "result.reduced", i, ".Rda"))
    b <- do.call(rbind,
                 lapply(1:1000,
                        function(x)
                          cbind(result.reduced[[x]]$scores, method="cox-reduced", n = i, nsim = x)
                 ))
    results.score <- rbind(results.score,
                           b)
  }

  results.score$method       <- factor(results.score$method, levels = c("ATE", "cox","cox-reduced","cox-lasso"))

  # Rename levels of factor
  levels(results.score$method) = c("ATE", "full","reduced", "Lasso")

  # Re-order levels of factor
  results.score$method       <- factor(results.score$method,       levels = c("ATE", "full", "Lasso","reduced"))

  ###############################################################################
  ## Plots  ----------------------------------------------------------
  myPal <- c("black","#EE4035", "#F3A530", "#56B949", "#82b6cc","#0f5e7f","#024460")
  names(myPal) <- c("ATE", "full", "Lasso","reduced", "reduced-Scheffe", "rLasso", "rLasso-2")
  myShape <- c(NA,16,17,15,3,12,13)
  names(myShape) <- c("ATE", "full", "Lasso","reduced", "reduced-Scheffe", "rLasso", "rLasso-2")

  ## Plot PITE ------------------------------------------------------------------
  ## ***Coverage for PITE  -------

  nsim=1000
  p=alpha
  q=1-p
  e=1.96*sqrt(p*q/nsim)

  results.score %>%
    mutate(N = (n)) %>%
    group_by(method, N) %>%
    summarize(cover = mean(cover, na.rm=T)) %>%
    ggplot() +
    ylim(c(0.7,1)) +
    geom_line(aes(x = N, y=cover, color=method,  group=method), linetype = 2, size=0.15) +
    geom_point(aes(x = N, y=cover, color=method, shape = method, #fill = method,
                   group=method), size = 1) +
    geom_hline(yintercept=1-alpha+e, linetype=3, size=0.1) +
    geom_hline(yintercept=1-alpha, size=0.1) +
    geom_hline(yintercept=1-alpha-e, linetype=3, size=0.1) +
    scale_x_continuous(breaks = c(0,n), limits = c(0,1000)) +
    labs(y="Coverage", x= "Sample size (n)") +
    scale_color_manual(name = "Method", values = myPal) +
    scale_fill_manual(name = "Method", values = myPal) +
    scale_shape_manual(name = "Method", values = myShape) +
    guides(shape = guide_legend(title = "Method")) +
    # ggtitle("Coverage for PITE")+
    theme_bw()  +
    theme(strip.background = element_blank(),
          panel.grid = element_blank(),
          title = element_text(size = 7),
          strip.text   = element_text(size = 7),
          strip.text.y = element_text(size = 7),
          strip.text.x = element_text(size = 7),
          legend.text  = element_text(size = 7),
          legend.title = element_text(size = 7),
          legend.title.align = 0.5,
          axis.title.y = element_text(size = 7),
          axis.title.x = element_text(size = 7),
          legend.position = c(0.81, 0.15),
          legend.key.height=unit(0.5,"line"),
          legend.background = element_rect(fill = "transparent", colour = "transparent"),
          axis.text    = element_text(size = 6, color = "black"),
          axis.text.x  = element_text(size = 6, color = "black"),
          strip.placement = "outside") -> pite_cover_pred
  # pite_cover_pred

  ## ***Sensitivity and specificity ---------
  results.score %>%
    group_by(method, n, nsim) %>%
    summarize(sensitivity.ll = sum(Dx.ll<0    & pite.full<0)/sum(pite.full<0),
              sensitivity    = sum(Dx   <0    & pite.full<0)/sum(pite.full<0),
              sensitivity.ul = sum(Dx.ul<0    & pite.full<0)/sum(pite.full<0),
              specificity.ll = sum(!(Dx.ll<0) & !(pite.full<0))/sum(!(pite.full<0)),
              specificity    = sum(!(Dx   <0) & !(pite.full<0))/sum(!(pite.full<0)),
              specificity.ul = sum(!(Dx.ul<0) & !(pite.full<0))/sum(!(pite.full<0))) %>%
    ungroup() %>%
    reshape2::melt(id.vars = c("method", "n", "nsim")) %>%
    group_by(method, n, variable) %>%
    summarize(value = mean(value, na.rm=T)) -> ss.data2
  ss.data2$what = rep(c("Sensitivity", "Specificity"), each=3)
  ss.data2$who  = factor(rep(c("bold(hat(B)[l])", "bold(hat(B))", "bold(hat(B)[u])"), 2),
                         levels = c("bold(hat(B)[l])", "bold(hat(B))", "bold(hat(B)[u])"))
  head(ss.data2)

  ss.data2 %>%
    filter(method != "reduced")%>%
    ggplot() +
    # facet_wrap(~n, nrow = 1)+
    # geom_hline(yintercept=0) +
    geom_point(aes(x = n, y=value, color=method, group=method, shape = method), size=1) +
    geom_line(aes(x = n, y=value, color=method, group=method), linetype = 2, size=0.15) +
    facet_grid(what ~ who, switch = "y", labeller = label_parsed) +
    scale_x_continuous(breaks = c(0,n), limits = c(0,1000)) +
    scale_y_continuous(name = "", limits=c(0,1.01)) + #, expand = c(0,0)) +
    labs(color = "Method", shape = "Method", x = "Sample size (n)") +
    scale_color_manual(name = "Method", values = myPal) +
    scale_fill_manual(name = "Method", values = myPal) +
    scale_shape_manual(name = "Method", values = myShape) +
    theme_bw() +
    theme(strip.background = element_blank(),
          panel.grid = element_blank(),
          strip.text   = element_text(size = 7),
          strip.text.y = element_text(size = 7),
          strip.text.x = element_text(size = 9),
          legend.text  = element_text(size = 8),
          legend.title = element_text(size = 8),
          legend.title.align = 0.5,
          axis.title.y = element_blank(),
          axis.title.x = element_text(size = 7),
          axis.text    = element_text(size = 7, color = "black"),
          axis.text.x  = element_text(size = 7, color = "black"),
          strip.placement = "outside") -> ss.plot_pred
  # ss.plot_pred


  ## Print PDF files ---------
  ggarrange(pite_cover_null,
            pite_cover_pred,
            heights = c(1,1),
            labels = c("A", "B"),
            # common.legend = TRUE,
            # legend = "right",
            ncol=2, nrow = 1) -> plot6
  img.width  = 3.14
  img.height = 3.14

  ggsave(paste0(path.figures,"Fig6.pdf"), plot = plot6,
         width = 2*img.width, height = img.height, units = "in")
  ggsave(paste0(path.figures,"Fig6.eps"), plot = plot6,
         width = 2*img.width, height = img.height, units = "in")


  ggarrange(ss.plot_null,
            ss.plot_pred,
            heights = c(5,8),
            labels = c("A", "B"),
            common.legend = TRUE, legend = "right",
            ncol=1, nrow = 2) -> plot7
  ggsave(paste0(path.figures,"Fig7.pdf"), plot = plot7, width = 17, height = 15, units = "cm")
  ggsave(paste0(path.figures,"Fig7.eps"), plot = plot7, width = 17, height = 15, units = "cm")

  rm(list=ls())
