# Supplementary material for: Subgroup identification in clinical trials via the predicted individual treatment effect
Source: PLoS One. 2018 Oct 18;13(10):e0205971. doi: 10.1371/journal.pone.0205971 (PMC6193713; doi:10.1371/journal.pone.0205971)
Supplement: S2 File — Code to reproduce the results of this article. (ZIP) [file pone.0205971.s002.zip › PLOS-2018-PITE-master/paper/figures/Rcode/Fig6and7.Rout]

R version 3.4.2 (2017-09-28) -- "Short Summer"
Copyright (C) 2017 The R Foundation for Statistical Computing
Platform: x86_64-pc-linux-gnu (64-bit)

R is free software and comes with ABSOLUTELY NO WARRANTY.
You are welcome to redistribute it under certain conditions.
Type 'license()' or 'licence()' for distribution details.

  Natural language support but running in an English locale

R is a collaborative project with many contributors.
Type 'contributors()' for more information and
'citation()' on how to cite R or R packages in publications.

Type 'demo()' for some demos, 'help()' for on-line help, or
'help.start()' for an HTML browser interface to help.
Type 'q()' to quit R.

> rm(list=ls())
> cat("\014")
> library(dplyr)

Attaching package: ‘dplyr’

The following objects are masked from ‘package:stats’:

    filter, lag

The following objects are masked from ‘package:base’:

    intersect, setdiff, setequal, union

> library(ggplot2)
> library(PITE)
Loading required package: broom
Loading required package: glmnet
Loading required package: Matrix
Loading required package: foreach
Loaded glmnet 2.0-13

Loading required package: MASS

Attaching package: ‘MASS’

The following object is masked from ‘package:dplyr’:

    select

Loading required package: knitr
Loading required package: selectiveInference
Loading required package: intervals

Attaching package: ‘intervals’

The following object is masked from ‘package:Matrix’:

    expand

Loading required package: survival
Loading required package: R.utils
Loading required package: R.oo
Loading required package: R.methodsS3
R.methodsS3 v1.7.1 (2016-02-15) successfully loaded. See ?R.methodsS3 for help.
R.oo v1.22.0 (2018-04-21) successfully loaded. See ?R.oo for help.

Attaching package: ‘R.oo’

The following objects are masked from ‘package:methods’:

    getClasses, getMethods

The following objects are masked from ‘package:base’:

    attach, detach, gc, load, save

R.utils v2.5.0 (2016-11-07) successfully loaded. See ?R.utils for help.

Attaching package: ‘R.utils’

The following object is masked from ‘package:utils’:

    timestamp

The following objects are masked from ‘package:base’:

    cat, commandArgs, getOption, inherits, isOpen, parse, warnings


Attaching package: ‘PITE’

The following object is masked from ‘package:selectiveInference’:

    fixedLassoInf

> library(ggpubr)
Loading required package: magrittr

Attaching package: ‘magrittr’

The following object is masked from ‘package:R.utils’:

    extract

The following object is masked from ‘package:R.oo’:

    equals

> 
> alpha = 0.05
> img.width  = 3.14
> img.height = 3.14
> path = NULL
> # # If running interactive, probide package path
> rproj <- rprojroot::find_package_root_file()
> path.figures <- paste0(rproj, "/paper/figures/")
> 
> 
> ### NULL Case ----------------------------------------------------------------------------
> path       <- "/sim/survival/0predictive/"
> path <- paste0(rproj, path)
> path.data <- paste0(path, "results/data/")
> path.plot <- paste0(path, "results/plots/")
> 
> cat("Getting data from: ", path.data, "\n")
Getting data from:  /home/nico/MyArticles/PLOS-2017-PITE/revision/sim/survival/0predictive/results/data/ 
> cat("Saving plots to: ", path.plot, "\n")
Saving plots to:  /home/nico/MyArticles/PLOS-2017-PITE/revision/sim/survival/0predictive/results/plots/ 
> files.2 <- list.files(path=path.data)
> ## Coefficients DATA ----
> n = c(100,400,700,1000)
> files.2.null    <- files.2[grep(files.2, pattern = "result.null")]
> files.2.cox     <- files.2[grep(files.2, pattern = "result.cox")]
> files.2.lasso   <- files.2[grep(files.2, pattern = "result.lasso")]
> files.2.reduced <- files.2[grep(files.2, pattern = "result.reduced")]
> 
> 
> i = files.2.cox[1]
> 
> results.coeficients <- data.frame()
> results.score <- data.frame()
> for(i in n){
+   load(paste0(path.data, "result.null", i, ".Rda"))
+   b <- do.call(rbind,
+                lapply(1:1000,
+                       function(x)
+                         cbind(result.null[[x]]$scores, method="ATE", n = i, nsim = x)
+                ))
+   results.score <- rbind(results.score,
+                          b)
+ }
> for(i in n){
+   load(paste0(path.data, "result.cox", i, ".Rda"))
+   b <- do.call(rbind,
+                lapply(1:1000,
+                       function(x)
+                         cbind(result.cox[[x]]$scores, method="cox", n = i, nsim = x)
+                ))
+   results.score <- rbind(results.score,
+                          b)
+ }
> for(i in n){
+   load(paste0(path.data, "result.lasso", i, ".Rda"))
+   b <- do.call(rbind,
+                lapply(1:1000,
+                       function(x)
+                         cbind(result.lasso[[x]]$scores, method="cox-lasso", n = i, nsim = x)
+                ))
+   results.score <- rbind(results.score,
+                          b)
+ }
> for(i in n){
+   load(paste0(path.data, "result.reduced", i, ".Rda"))
+   b <- do.call(rbind,
+                lapply(1:1000,
+                       function(x)
+                         cbind(result.reduced[[x]]$scores, method="cox-reduced", n = i, nsim = x)
+                ))
+   results.score <- rbind(results.score,
+                          b)
+ }
> 
> results.score$method       <- factor(results.score$method, levels = c("ATE", "cox","cox-reduced","cox-lasso"))
> 
> # Rename levels of factor
> levels(results.score$method) = c("ATE", "full","reduced", "Lasso")
> 
> # Re-order levels of factor
> results.score$method       <- factor(results.score$method,       levels = c("ATE", "full", "Lasso","reduced"))
> 
> 
> 
> ###############################################################################
> ## Plots  ----------------------------------------------------------
> 
> myPal <- c("black","#EE4035", "#F3A530", "#56B949", "#82b6cc","#0f5e7f","#024460")
> names(myPal) <- c("ATE", "full", "Lasso","reduced", "reduced-Scheffe", "rLasso", "rLasso-2")
> myShape <- c(NA,16,17,15,3,12,13)
> names(myShape) <- c("ATE", "full", "Lasso","reduced", "reduced-Scheffe", "rLasso", "rLasso-2")
> 
> ## Plot PITE ------------------------------------------------------------------
> ## ***Coverage for PITE  -------
> 
> nsim=1000
> p=alpha
> q=1-p
> e=1.96*sqrt(p*q/nsim)
> 
> results.score %>%
+   mutate(N = (n)) %>%
+   group_by(method, N) %>%
+   summarize(cover = mean(cover, na.rm=T)) %>%
+   ggplot() +
+   ylim(c(0.7,1)) +
+   geom_line(aes(x = N, y=cover, color=method,  group=method), linetype = 2, size=0.15) +
+   geom_point(aes(x = N, y=cover, color=method, shape = method, #fill = method,
+                  group=method), size = 1) +
+   geom_hline(yintercept=1-alpha+e, linetype=3, size=0.1) +
+   geom_hline(yintercept=1-alpha, size=0.1) +
+   geom_hline(yintercept=1-alpha-e, linetype=3, size=0.1) +
+   scale_x_continuous(breaks = c(0,n), limits = c(0,1000)) +
+   labs(y="Coverage", x= "Sample size (n)") +
+   scale_color_manual(name = "Method", values = myPal) +
+   scale_fill_manual(name = "Method", values = myPal) +
+   scale_shape_manual(name = "Method", values = myShape) +
+   guides(shape = guide_legend(title = "Method")) +
+   # ggtitle("Coverage for PITE")+
+   theme_bw()  +
+   theme(strip.background = element_blank(),
+         panel.grid = element_blank(),
+         title = element_text(size = 7),
+         strip.text   = element_text(size = 7),
+         strip.text.y = element_text(size = 7),
+         strip.text.x = element_text(size = 7),
+         legend.text  = element_text(size = 7),
+         legend.title = element_text(size = 7),
+         legend.title.align = 0.5,
+         axis.title.y = element_text(size = 7),
+         axis.title.x = element_text(size = 7),
+         legend.position = "none",#c(0.81, 0.15),
+         legend.key.height=unit(0.5,"line"),
+         legend.background = element_rect(fill = "transparent", colour = "transparent"),
+         axis.text    = element_text(size = 6, color = "black"),
+         axis.text.x  = element_text(size = 6, color = "black"),
+         strip.placement = "outside") -> pite_cover_null
> # pite_cover_null
> 
> ## ***Sensitivity and specificity ---------
> results.score %>%
+   group_by(method, n, nsim) %>%
+   summarize(sensitivity.ll = sum(Dx.ll<0    & pite.full<0)/sum(pite.full<0),
+             sensitivity    = sum(Dx   <0    & pite.full<0)/sum(pite.full<0),
+             sensitivity.ul = sum(Dx.ul<0    & pite.full<0)/sum(pite.full<0),
+             specificity.ll = sum(!(Dx.ll<0) & !(pite.full<0))/sum(!(pite.full<0)),
+             specificity    = sum(!(Dx   <0) & !(pite.full<0))/sum(!(pite.full<0)),
+             specificity.ul = sum(!(Dx.ul<0) & !(pite.full<0))/sum(!(pite.full<0))) %>%
+   ungroup() %>%
+   reshape2::melt(id.vars = c("method", "n", "nsim")) %>%
+   group_by(method, n, variable) %>%
+   summarize(value = mean(value, na.rm=T)) -> ss.data2
> ss.data2$what = rep(c("Sensitivity", "Specificity"), each=3)
> ss.data2$who  = factor(rep(c("bold(hat(B)[l])", "bold(hat(B))", "bold(hat(B)[u])"), 2),
+                        levels = c("bold(hat(B)[l])", "bold(hat(B))", "bold(hat(B)[u])"))
> head(ss.data2)
# A tibble: 6 x 6
# Groups:   method, n [1]
  method     n       variable value        what             who
  <fctr> <dbl>         <fctr> <dbl>       <chr>          <fctr>
1    ATE   100 sensitivity.ll 0.995 Sensitivity bold(hat(B)[l])
2    ATE   100    sensitivity 0.805 Sensitivity    bold(hat(B))
3    ATE   100 sensitivity.ul 0.162 Sensitivity bold(hat(B)[u])
4    ATE   100 specificity.ll   NaN Specificity bold(hat(B)[l])
5    ATE   100    specificity   NaN Specificity    bold(hat(B))
6    ATE   100 specificity.ul   NaN Specificity bold(hat(B)[u])
> 
> ss.data2 %>% filter(what !="Specificity") -> ss.data2
> 
> ss.data2 %>%
+   filter(method != "reduced")%>%
+   ggplot() +
+   # facet_wrap(~n, nrow = 1)+
+   # geom_hline(yintercept=0) +
+   geom_point(aes(x = n, y=value, color=method, group=method, shape = method), size=1) +
+   geom_line(aes(x = n, y=value, color=method, group=method), linetype = 2, size=0.15) +
+   facet_grid(what ~ who, switch = "y", labeller = label_parsed) +
+   scale_x_continuous(breaks = c(0,n), limits = c(0,1000)) +
+   scale_y_continuous(name = "", limits=c(0,1.01)) + #, expand = c(0,0)) +
+   labs(color = "Method", shape = "Method", x = "Sample Size (n)") +
+   scale_color_manual(name = "Method", values = myPal) +
+   scale_fill_manual(name = "Method", values = myPal) +
+   scale_shape_manual(name = "Method", values = myShape) +
+   theme_bw() +
+   theme(strip.background = element_blank(),
+         panel.grid = element_blank(),
+         strip.text   = element_text(size = 7),
+         strip.text.y = element_text(size = 7),
+         strip.text.x = element_text(size = 9),
+         legend.text  = element_text(size = 8),
+         legend.title = element_text(size = 8),
+         legend.title.align = 0.5,
+         axis.title.y = element_blank(),
+         axis.title.x = element_text(size = 7),
+         axis.text    = element_text(size = 7, color = "black"),
+         axis.text.x  = element_text(size = 7, color = "black"),
+         strip.placement = "outside") -> ss.plot_null
>   # ss.plot_null
> 
>   ### PREDICTIVE Case ----------------------------------------------------------------------------
>   path       <- "/sim/survival/2predictive/"
>   path <- paste0(rproj, path)
>   path.data <- paste0(path, "results/data/")
>   path.plot <- paste0(path, "results/plots/")
> 
>   files.2 <- list.files(path=path.data)
>   ## Coefficients DATA ----
>   n = c(100,400,700,1000)
>   files.2.null    <- files.2[grep(files.2, pattern = "result.null")]
>   files.2.cox     <- files.2[grep(files.2, pattern = "result.cox")]
>   files.2.lasso   <- files.2[grep(files.2, pattern = "result.lasso")]
>   files.2.reduced <- files.2[grep(files.2, pattern = "result.reduced")]
> 
> 
>   i = files.2.cox[1]
> 
>   results.coeficients <- data.frame()
>   results.score <- data.frame()
>   for(i in n){
+     load(paste0(path.data, "result.null", i, ".Rda"))
+     b <- do.call(rbind,
+                  lapply(1:1000,
+                         function(x)
+                           cbind(result.null[[x]]$scores, method="ATE", n = i, nsim = x)
+                  ))
+     results.score <- rbind(results.score,
+                            b)
+   }
>   for(i in n){
+     load(paste0(path.data, "result.cox", i, ".Rda"))
+     b <- do.call(rbind,
+                  lapply(1:1000,
+                         function(x)
+                           cbind(result.cox[[x]]$scores, method="cox", n = i, nsim = x)
+                  ))
+     results.score <- rbind(results.score,
+                            b)
+   }
>   for(i in n){
+     load(paste0(path.data, "result.lasso", i, ".Rda"))
+     b <- do.call(rbind,
+                  lapply(1:1000,
+                         function(x)
+                           cbind(result.lasso[[x]]$scores, method="cox-lasso", n = i, nsim = x)
+                  ))
+     results.score <- rbind(results.score,
+                            b)
+   }
>   for(i in n){
+     load(paste0(path.data, "result.reduced", i, ".Rda"))
+     b <- do.call(rbind,
+                  lapply(1:1000,
+                         function(x)
+                           cbind(result.reduced[[x]]$scores, method="cox-reduced", n = i, nsim = x)
+                  ))
+     results.score <- rbind(results.score,
+                            b)
+   }
> 
>   results.score$method       <- factor(results.score$method, levels = c("ATE", "cox","cox-reduced","cox-lasso"))
> 
>   # Rename levels of factor
>   levels(results.score$method) = c("ATE", "full","reduced", "Lasso")
> 
>   # Re-order levels of factor
>   results.score$method       <- factor(results.score$method,       levels = c("ATE", "full", "Lasso","reduced"))
> 
>   ###############################################################################
>   ## Plots  ----------------------------------------------------------
>   myPal <- c("black","#EE4035", "#F3A530", "#56B949", "#82b6cc","#0f5e7f","#024460")
>   names(myPal) <- c("ATE", "full", "Lasso","reduced", "reduced-Scheffe", "rLasso", "rLasso-2")
>   myShape <- c(NA,16,17,15,3,12,13)
>   names(myShape) <- c("ATE", "full", "Lasso","reduced", "reduced-Scheffe", "rLasso", "rLasso-2")
> 
>   ## Plot PITE ------------------------------------------------------------------
>   ## ***Coverage for PITE  -------
> 
>   nsim=1000
>   p=alpha
>   q=1-p
>   e=1.96*sqrt(p*q/nsim)
> 
>   results.score %>%
+     mutate(N = (n)) %>%
+     group_by(method, N) %>%
+     summarize(cover = mean(cover, na.rm=T)) %>%
+     ggplot() +
+     ylim(c(0.7,1)) +
+     geom_line(aes(x = N, y=cover, color=method,  group=method), linetype = 2, size=0.15) +
+     geom_point(aes(x = N, y=cover, color=method, shape = method, #fill = method,
+                    group=method), size = 1) +
+     geom_hline(yintercept=1-alpha+e, linetype=3, size=0.1) +
+     geom_hline(yintercept=1-alpha, size=0.1) +
+     geom_hline(yintercept=1-alpha-e, linetype=3, size=0.1) +
+     scale_x_continuous(breaks = c(0,n), limits = c(0,1000)) +
+     labs(y="Coverage", x= "Sample size (n)") +
+     scale_color_manual(name = "Method", values = myPal) +
+     scale_fill_manual(name = "Method", values = myPal) +
+     scale_shape_manual(name = "Method", values = myShape) +
+     guides(shape = guide_legend(title = "Method")) +
+     # ggtitle("Coverage for PITE")+
+     theme_bw()  +
+     theme(strip.background = element_blank(),
+           panel.grid = element_blank(),
+           title = element_text(size = 7),
+           strip.text   = element_text(size = 7),
+           strip.text.y = element_text(size = 7),
+           strip.text.x = element_text(size = 7),
+           legend.text  = element_text(size = 7),
+           legend.title = element_text(size = 7),
+           legend.title.align = 0.5,
+           axis.title.y = element_text(size = 7),
+           axis.title.x = element_text(size = 7),
+           legend.position = c(0.81, 0.15),
+           legend.key.height=unit(0.5,"line"),
+           legend.background = element_rect(fill = "transparent", colour = "transparent"),
+           axis.text    = element_text(size = 6, color = "black"),
+           axis.text.x  = element_text(size = 6, color = "black"),
+           strip.placement = "outside") -> pite_cover_pred
>   # pite_cover_pred
> 
>   ## ***Sensitivity and specificity ---------
>   results.score %>%
+     group_by(method, n, nsim) %>%
+     summarize(sensitivity.ll = sum(Dx.ll<0    & pite.full<0)/sum(pite.full<0),
+               sensitivity    = sum(Dx   <0    & pite.full<0)/sum(pite.full<0),
+               sensitivity.ul = sum(Dx.ul<0    & pite.full<0)/sum(pite.full<0),
+               specificity.ll = sum(!(Dx.ll<0) & !(pite.full<0))/sum(!(pite.full<0)),
+               specificity    = sum(!(Dx   <0) & !(pite.full<0))/sum(!(pite.full<0)),
+               specificity.ul = sum(!(Dx.ul<0) & !(pite.full<0))/sum(!(pite.full<0))) %>%
+     ungroup() %>%
+     reshape2::melt(id.vars = c("method", "n", "nsim")) %>%
+     group_by(method, n, variable) %>%
+     summarize(value = mean(value, na.rm=T)) -> ss.data2
>   ss.data2$what = rep(c("Sensitivity", "Specificity"), each=3)
>   ss.data2$who  = factor(rep(c("bold(hat(B)[l])", "bold(hat(B))", "bold(hat(B)[u])"), 2),
+                          levels = c("bold(hat(B)[l])", "bold(hat(B))", "bold(hat(B)[u])"))
>   head(ss.data2)
# A tibble: 6 x 6
# Groups:   method, n [1]
  method     n       variable       value        what             who
  <fctr> <dbl>         <fctr>       <dbl>       <chr>          <fctr>
1    ATE   100 sensitivity.ll 0.997150997 Sensitivity bold(hat(B)[l])
2    ATE   100    sensitivity 0.817663818 Sensitivity    bold(hat(B))
3    ATE   100 sensitivity.ul 0.162393162 Sensitivity bold(hat(B)[u])
4    ATE   100 specificity.ll 0.003355705 Specificity bold(hat(B)[l])
5    ATE   100    specificity 0.181208054 Specificity    bold(hat(B))
6    ATE   100 specificity.ul 0.852348993 Specificity bold(hat(B)[u])
> 
>   ss.data2 %>%
+     filter(method != "reduced")%>%
+     ggplot() +
+     # facet_wrap(~n, nrow = 1)+
+     # geom_hline(yintercept=0) +
+     geom_point(aes(x = n, y=value, color=method, group=method, shape = method), size=1) +
+     geom_line(aes(x = n, y=value, color=method, group=method), linetype = 2, size=0.15) +
+     facet_grid(what ~ who, switch = "y", labeller = label_parsed) +
+     scale_x_continuous(breaks = c(0,n), limits = c(0,1000)) +
+     scale_y_continuous(name = "", limits=c(0,1.01)) + #, expand = c(0,0)) +
+     labs(color = "Method", shape = "Method", x = "Sample size (n)") +
+     scale_color_manual(name = "Method", values = myPal) +
+     scale_fill_manual(name = "Method", values = myPal) +
+     scale_shape_manual(name = "Method", values = myShape) +
+     theme_bw() +
+     theme(strip.background = element_blank(),
+           panel.grid = element_blank(),
+           strip.text   = element_text(size = 7),
+           strip.text.y = element_text(size = 7),
+           strip.text.x = element_text(size = 9),
+           legend.text  = element_text(size = 8),
+           legend.title = element_text(size = 8),
+           legend.title.align = 0.5,
+           axis.title.y = element_blank(),
+           axis.title.x = element_text(size = 7),
+           axis.text    = element_text(size = 7, color = "black"),
+           axis.text.x  = element_text(size = 7, color = "black"),
+           strip.placement = "outside") -> ss.plot_pred
>   # ss.plot_pred
> 
> 
> 
>   ## Print PDF files ---------
>   ggarrange(pite_cover_null,
+             pite_cover_pred,
+             heights = c(1,1),
+             labels = c("A", "B"),
+             # common.legend = TRUE,
+             # legend = "right",
+             ncol=2, nrow = 1) -> plot6
Warning messages:
1: Removed 4 rows containing missing values (geom_point). 
2: Removed 4 rows containing missing values (geom_point). 
>   img.width  = 3.14
>   img.height = 3.14
> 
>   ggsave(paste0(path.figures,"Fig6.pdf"), plot = plot6,
+          width = 2*img.width, height = img.height, units = "in")
>   ggsave(paste0(path.figures,"Fig6.eps"), plot = plot6,
+          width = 2*img.width, height = img.height, units = "in")
> 
> 
>   ggarrange(ss.plot_null,
+             ss.plot_pred,
+             heights = c(5,8),
+             labels = c("A", "B"),
+             common.legend = TRUE, legend = "right",
+             ncol=1, nrow = 2) -> plot7
Warning messages:
1: Removed 12 rows containing missing values (geom_point). 
2: Removed 12 rows containing missing values (geom_point). 
3: Removed 24 rows containing missing values (geom_point). 
>   ggsave(paste0(path.figures,"Fig7.pdf"), plot = plot7, width = 17, height = 15, units = "cm")
>   ggsave(paste0(path.figures,"Fig7.eps"), plot = plot7, width = 17, height = 15, units = "cm")
> 
>   rm(list=ls())
> 
> proc.time()
   user  system elapsed 
 29.603   0.315  30.399 
