# Supplementary material for: Subgroup identification in clinical trials via the predicted individual treatment effect
Source: PLoS One. 2018 Oct 18;13(10):e0205971. doi: 10.1371/journal.pone.0205971 (PMC6193713; doi:10.1371/journal.pone.0205971)
Supplement: S2 File — Code to reproduce the results of this article. (ZIP) [file pone.0205971.s002.zip › PLOS-2018-PITE-master/paper/tables/Table1.tex]

% latex table generated in R 3.4.2 by xtable 1.8-2 package
% Tue Aug 14 12:50:54 2018
\begin{table*}
\centering
\caption{Scenarios considered for simulations} 
\begin{tabular}{l|cccccc}
  \Hline 
Case & $\alpha$ & $\beta$ & $\gamma_1$ & $\gamma_2$ & $\delta_1$ & $\delta_2$ \\ 
  \hline
1: No predictive markers & 0.00 & 0.00 & 0.00 & 0.00 & 0.00 & 0.00 \\ 
  2: $X_2$ is predictive & 0.00 & 0.00 & 0.00 & 0.29 & 0.00 & 0.29 \\ 
  3: $X_1$ is predictive & 0.12 & 0.12 & 0.12 & 0.00 & 0.12 & 0.00 \\ 
  4: $X_1$ and $X_2$ are predictive & 0.12 & 0.12 & 0.12 & 0.29 & 0.12 & 0.29 \\ 
  5: Overall treatment effect & 0.12 & 0.12 & 0.00 & 0.00 & 0.00 & 0.00 \\ 
  6: Overall treatment effect and $X_1$ and $X_2$ are predictive & 0.25 & 0.25 & 0.12 & 0.29 & 0.12 & 0.29 \\ 
   \hline
\end{tabular}
\end{table*}
