# Supplementary material for: Subgroup identification in clinical trials via the predicted individual treatment effect
Source: PLoS One. 2018 Oct 18;13(10):e0205971. doi: 10.1371/journal.pone.0205971 (PMC6193713; doi:10.1371/journal.pone.0205971)
Supplement: S2 File — Code to reproduce the results of this article. (ZIP) [file pone.0205971.s002.zip › PLOS-2018-PITE-master/paper/tables/Table2.tex]

% latex table generated in R 3.4.2 by xtable 1.8-2 package
% Tue Aug 14 12:50:59 2018
\begin{table}
\centering
\caption{Diagnostic measures for 1000 simulations in each null and predictive case.
  Columns 4 and 5 show the bias and the $sqrt(MSE)$ for the point estimate of the PITE.
  The sixth column shows the width of the confidence intervals for the PITE, and the last columns
show the proportion of subjects in the identified subgroup when considering the
using the limits of the confidence intervals and the point estimates.
  Since methods reduced and reduced-Scheffe have the same point estimate, bias and MSE are equal.} 
\label{table2}
\begingroup\small
\begin{tabular}{lrlrrrrrrr}
  \hline 
 \multicolumn{6}{c}{} & \multicolumn{4}{c}{Proportion of subjects in subgroup} \\ 
 \cline{7-10} 
  \addrowspace Case & N & Method & Bias & $\sqrt{MSE}$ & Width & \% in $\hat{B}_{l}$ & \% in $\hat{B}$ & \% in $\hat{B}_{u}$ & \% in B \\ 
   \hline\addrowspace Null & 40 & ATE & 0.01 & 0.38 & 1.48 & 1.6 & 53.8 & 96.0 & 0.0 \\ 
   & 40 & full & -0.01 & 1.65 & 6.35 & 2.0 & 48.5 & 97.5 & 0.0 \\ 
   & 40 & Lasso & -0.00 & 0.35 & 5.24 & 0.6 & 45.0 & 93.6 & 0.0 \\ 
   & 40 & reduced & 0.01 & 0.87 & 1.56 & 15.9 & 45.5 & 77.8 & 0.0 \\ 
   & 40 & reduced-Scheffe & 0.01 & 0.87 & 5.80 & 0.0 & 45.5 & 94.1 & 0.0 \\ 
   & 40 & rLasso-1 & 0.00 & 0.86 & 3.37 & 1.4 & 46.9 & 94.0 & 0.0 \\ 
   & 40 & rLasso-2 & -0.01 & 0.78 & 2.49 & 1.6 & 45.3 & 93.5 & 0.0 \\ 
   \addrowspace  & 100 & ATE & -0.00 & 0.21 & 0.84 & 2.1 & 49.3 & 97.5 & 0.0 \\ 
   & 100 & full & 0.02 & 0.76 & 2.90 & 2.2 & 50.7 & 97.8 & 0.0 \\ 
   & 100 & Lasso & 0.01 & 0.22 & 3.00 & 0.9 & 48.0 & 93.4 & 0.0 \\ 
   & 100 & reduced & 0.02 & 0.56 & 1.02 & 17.1 & 47.2 & 79.9 & 0.0 \\ 
   & 100 & reduced-Scheffe & 0.02 & 0.56 & 3.24 & 0.0 & 47.2 & 94.7 & 0.0 \\ 
   & 100 & rLasso-1 & 0.01 & 0.54 & 2.20 & 1.9 & 48.1 & 94.9 & 0.0 \\ 
   & 100 & rLasso-2 & 0.02 & 0.46 & 1.61 & 1.6 & 51.2 & 95.6 & 0.0 \\ 
   \addrowspace  & 220 & ATE & 0.01 & 0.13 & 0.54 & 1.3 & 52.2 & 98.3 & 0.0 \\ 
   & 220 & full & 0.00 & 0.47 & 1.79 & 3.1 & 49.9 & 97.7 & 0.0 \\ 
   & 220 & Lasso & 0.00 & 0.16 & 2.15 & 1.2 & 47.2 & 92.9 & 0.0 \\ 
   & 220 & reduced & -0.01 & 0.38 & 0.73 & 14.2 & 47.2 & 78.0 & 0.0 \\ 
   & 220 & reduced-Scheffe & -0.01 & 0.38 & 2.21 & 0.0 & 47.2 & 93.8 & 0.0 \\ 
   & 220 & rLasso-1 & -0.01 & 0.37 & 1.48 & 2.7 & 49.5 & 94.7 & 0.0 \\ 
   & 220 & rLasso-2 & 0.00 & 0.34 & 1.11 & 2.1 & 47.6 & 93.8 & 0.0 \\ 
   \addrowspace  & 350 & ATE & -0.01 & 0.11 & 0.43 & 1.7 & 46.7 & 97.1 & 0.0 \\ 
   & 350 & full & 0.01 & 0.39 & 1.40 & 2.8 & 50.7 & 97.3 & 0.0 \\ 
   & 350 & Lasso & 0.00 & 0.13 & 1.60 & 1.3 & 46.3 & 93.9 & 0.0 \\ 
   & 350 & reduced & 0.00 & 0.31 & 0.56 & 16.0 & 46.4 & 79.5 & 0.0 \\ 
   & 350 & reduced-Scheffe & 0.00 & 0.31 & 1.65 & 0.0 & 46.4 & 95.7 & 0.0 \\ 
   & 350 & rLasso-1 & 0.01 & 0.30 & 1.09 & 2.4 & 48.8 & 94.3 & 0.0 \\ 
   & 350 & rLasso-2 & 0.00 & 0.28 & 0.86 & 2.3 & 48.2 & 93.8 & 0.0 \\ 
   \addrowspace Predictive & 40 & ATE & 0.01 & 0.75 & 1.57 & 10.9 & 75.2 & 98.8 & 64.7 \\ 
   & 40 & full & -0.03 & 1.67 & 6.37 & 4.8 & 55.3 & 97.7 & 64.7 \\ 
   & 40 & Lasso & -0.19 & 0.62 & 6.15 & 2.2 & 54.1 & 96.3 & 64.7 \\ 
   & 40 & reduced & -0.10 & 0.97 & 1.85 & 24.7 & 54.7 & 81.7 & 64.7 \\ 
   & 40 & reduced-Scheffe & -0.10 & 0.97 & 6.72 & 0.0 & 54.7 & 97.6 & 64.7 \\ 
   & 40 & rLasso-1 & -0.10 & 0.97 & 4.02 & 3.4 & 54.8 & 96.2 & 64.7 \\ 
   & 40 & rLasso-2 & -0.14 & 0.90 & 3.02 & 3.9 & 53.8 & 94.0 & 64.7 \\ 
   \addrowspace  & 100 & ATE & 0.00 & 0.68 & 0.88 & 18.9 & 86.2 & 100.0 & 62.3 \\ 
   & 100 & full & 0.02 & 0.76 & 2.90 & 13.3 & 61.1 & 95.6 & 62.3 \\ 
   & 100 & Lasso & -0.14 & 0.47 & 3.00 & 11.4 & 59.6 & 93.9 & 62.3 \\ 
   & 100 & reduced & -0.03 & 0.61 & 1.31 & 33.1 & 59.0 & 83.4 & 62.3 \\ 
   & 100 & reduced-Scheffe & -0.03 & 0.61 & 4.10 & 0.1 & 59.0 & 99.8 & 62.3 \\ 
   & 100 & rLasso-1 & -0.04 & 0.61 & 2.52 & 10.6 & 60.0 & 94.0 & 62.3 \\ 
   & 100 & rLasso-2 & -0.08 & 0.59 & 1.94 & 13.5 & 57.7 & 91.1 & 62.3 \\ 
   \addrowspace  & 220 & ATE & 0.01 & 0.65 & 0.57 & 44.2 & 96.3 & 100.0 & 61.5 \\ 
   & 220 & full & -0.00 & 0.47 & 1.79 & 22.1 & 61.0 & 91.4 & 61.5 \\ 
   & 220 & Lasso & -0.14 & 0.34 & 1.97 & 16.5 & 58.6 & 89.9 & 61.5 \\ 
   & 220 & reduced & -0.02 & 0.41 & 0.99 & 39.2 & 60.7 & 81.7 & 61.5 \\ 
   & 220 & reduced-Scheffe & -0.02 & 0.41 & 2.96 & 2.3 & 60.7 & 99.6 & 61.5 \\ 
   & 220 & rLasso-1 & -0.04 & 0.42 & 1.70 & 19.3 & 59.0 & 89.5 & 61.5 \\ 
   & 220 & rLasso-2 & -0.07 & 0.43 & 1.36 & 24.6 & 60.0 & 85.6 & 61.5 \\ 
   \addrowspace  & 350 & ATE & 0.01 & 0.63 & 0.45 & 57.5 & 97.8 & 100.0 & 63.5 \\ 
   & 350 & full & 0.01 & 0.39 & 1.40 & 27.5 & 63.4 & 90.9 & 63.5 \\ 
   & 350 & Lasso & -0.13 & 0.29 & 1.40 & 24.1 & 58.1 & 88.8 & 63.5 \\ 
   & 350 & reduced & -0.02 & 0.33 & 0.80 & 41.0 & 61.8 & 79.9 & 63.5 \\ 
   & 350 & reduced-Scheffe & -0.02 & 0.33 & 2.38 & 7.2 & 61.8 & 98.7 & 63.5 \\ 
   & 350 & rLasso-1 & -0.02 & 0.33 & 1.28 & 27.6 & 60.8 & 88.0 & 63.5 \\ 
   & 350 & rLasso-2 & -0.05 & 0.35 & 1.10 & 29.5 & 60.1 & 84.0 & 63.5 \\ 
   \hline
\end{tabular}
\endgroup
\end{table}
