# Supplementary material for: Subgroup identification in clinical trials via the predicted individual treatment effect
Source: PLoS One. 2018 Oct 18;13(10):e0205971. doi: 10.1371/journal.pone.0205971 (PMC6193713; doi:10.1371/journal.pone.0205971)
Supplement: S2 File — Code to reproduce the results of this article. (ZIP) [file pone.0205971.s002.zip › PLOS-2018-PITE-master/sim/normal_corr/Readme.md]

This folder contains simulation scenarios with normal endpoint.
In these scenarios, we use an AR1 correlation with rho = 0.9 for the biomarker
generation.
It is subdivided into 4 folders:

- nbiom10
- nbiom20
- nbiom50
- nbiom100
