# Supplementary material for: Subgroup identification in clinical trials via the predicted individual treatment effect
Source: PLoS One. 2018 Oct 18;13(10):e0205971. doi: 10.1371/journal.pone.0205971 (PMC6193713; doi:10.1371/journal.pone.0205971)
Supplement: S2 File — Code to reproduce the results of this article. (ZIP) [file pone.0205971.s002.zip › PLOS-2018-PITE-master/sim/survival/Readme.md]

This folder contains simulation scenarios with time-to-event endpoint.
It is subdivided into 2 folders:

- 0_predictive (simulations for the null case with no predictive biomares)
- 2_predictive (simulations with 2 predictive biomarkers)

The simulate.R files should be run in BATCH mode using the following line:

`nohup R CMD BATCH "--args 2000" --vanilla simulate.R`

The args argument correspond to the number of subjects for the simulation. If it is not specified, we set it to 100.
